# Supplementary material for: Enhancing late postmortem interval prediction: a pilot study integrating proteomics and machine learning to distinguish human bone remains over 15 years
Source: Biol Res. 2024 Oct 24;57:75. doi: 10.1186/s40659-024-00552-8 (PMC11515459; doi:10.1186/s40659-024-00552-8)
Supplement: Supplementary file 6 — Supplementary Material 6. Supplementary Tables [file 40659_2024_552_MOESM6_ESM.xlsx]

## Sheet: S.Table1
STable1a: Normality test for the number of identified proteins by IPM
	Type	IPM	P_Value	Normality
	Semitryptic	IPM1	0.730156	Normal
	Semitryptic	IPM15C	0.269283	Normal
	Semitryptic	IPM15T	0.121896	Normal
	Semitryptic	IPM20C	0.503061	Normal
	Semitryptic	IPM20T	0.854403	Normal
	Tryptic	IPM1	0.755107	Normal
	Tryptic	IPM15C	0.920195	Normal
	Tryptic	IPM15T	0.118453	Normal
	Tryptic	IPM20C	0.346331	Normal
	Tryptic	IPM20T	0.052543	Normal
STable1b: T test for the number of identified proteins by IPM
	IPM	P_Value
	IPM1	0.185688
	IPM15C	0.278419
	IPM15T	0.290671
	IPM20C	0.162645
	IPM20T	0.784478

## Sheet: S.Table2
STable2: Statistical test for identified proteins by IPM based on tryptic peptides
	IPM1	IPM2	t-statistic	p-value
	IPM1	IPM15C	2.62958	0.0582117
	IPM1	IPM15T	3.47583	0.0254482
	IPM1	IPM20C	3.09377	0.0364406
	IPM1	IPM20T	3.67256	0.0213431
	IPM15C	IPM15T	2.23408	0.0892063
	IPM15C	IPM20C	0.984916	0.380426
	IPM15C	IPM20T	1.39793	0.234675
	IPM15T	IPM20C	-1.3408	0.251064
	IPM15T	IPM20T	-1.14459	-1.14459
	IPM20C	IPM20T	0.775388	0.481399

## Sheet: S.Table3
STable3: Statistical test for Identified proteins by IPM based on semitryptic peptides
	IPM1	IPM2	t-statistic	p-value
	IPM1	IPM15C	5.26842	0.0062188
	IPM1	IPM15T	9.25732	0.000757109
	IPM1	IPM20C	4.70865	0.00924895
	IPM1	IPM20T	5.67863	0.00474605
	IPM15C	IPM15T	2.17186	0.0956108
	IPM15C	IPM20C	0.46569	0.665663
	IPM15C	IPM20T	1.32924	0.254516
	IPM15T	IPM20C	-1.95604	0.122108
	IPM15T	IPM20T	-0.075919	0.943129
	IPM20C	IPM20T	1.09396	0.335432

## Sheet: S.Table4
S.Table4. List of proteins identified by PMI and bone piece using tryptic search
	IPM 1	IPM15C	IPM15T	IPM20C	IPM20T
	S10A8_HUMAN	S10A8_HUMAN	S10A8_HUMAN	S10A8_HUMAN	S10A8_HUMAN
	FETUA_HUMAN	ALBU_HUMAN	CO1A2_HUMAN	K2C4_HUMAN	FETUA_HUMAN
	H14_HUMAN	CO1A2_HUMAN	K2C1_HUMAN	ALBU_HUMAN	CO1A2_HUMAN
	K2C4_HUMAN	K2C1_HUMAN	K1C13_HUMAN	CO1A2_HUMAN	K1C13_HUMAN
	ALBU_HUMAN	S10A9_HUMAN	CO1A1_HUMAN	K2C1_HUMAN	THRB_HUMAN
	H10_HUMAN	K1C13_HUMAN		G3P_HUMAN	CO1A1_HUMAN
	CO1A2_HUMAN	K2C4_HUMAN		K1C13_HUMAN
	K2C1_HUMAN	CO1A1_HUMAN		K1C10_HUMAN
	S10A9_HUMAN			CO1A1_HUMAN
	K1C13_HUMAN
	K1C10_HUMAN
	H12_HUMAN
	HBA_HUMAN
	CO1A1_HUMAN

## Sheet: S.Table5
S.Table5. List of proteins identified by PMI and bone piece using semitryptic search
	IPM 1	IPM15C	IPM15T	IPM20C	IPM20T
	CO1A2_HUMAN	CO1A2_HUMAN	CO1A2_HUMAN	CO1A2_HUMAN	CO1A2_HUMAN
	K2C1_HUMAN	K2C1_HUMAN	CO1A1_HUMAN	K2C1_HUMAN	CO1A1_HUMAN
	HBB_HUMAN	THRB_HUMAN	S10A8_HUMAN	SEMG1_HUMAN	PGS1_HUMAN
	S10A9_HUMAN	CO1A1_HUMAN	K1C13_HUMAN	CO1A1_HUMAN	S10A8_HUMAN
	S10AB_HUMAN	S10A8_HUMAN	CO3A1_HUMAN	S10A8_HUMAN	K1C13_HUMAN
	THRB_HUMAN	K1C13_HUMAN	FETUA_HUMAN	CO3A1_HUMAN	FETUA_HUMAN
	K1C10_HUMAN	ALBU_HUMAN	SEMG1_HUMAN	ALBU_HUMAN
	HBA_HUMAN	K2C4_HUMAN		K1C13_HUMAN
	H14_HUMAN	G3P_HUMAN		K2C4_HUMAN
	FABP5_HUMAN	FETUA_HUMAN		G3P_HUMAN
	CO1A1_HUMAN	SEMG1_HUMAN		FETUA_HUMAN
	S10A8_HUMAN
	K1C13_HUMAN
	ALBU_HUMAN
	K2C4_HUMAN
	H12_HUMAN
	FETUA_HUMAN
	SEMG1_HUMAN

## Sheet: S.Table6
STable6a: Normality test for protein molecular weight between early (<1 year) and late (>15 years) IPM
	Type	IPM Group	p-value	Normality
	Semitryptic	Early	0.000337	No normal
	Semitryptic	Late	0.00014	No normal
	Tryptic	Early	0.039636	No normal
	Tryptic	Late	0.002053	No normal
STable6b: Mann-Whitney test for protein molecular weight between early (<1 year) and late (>15 years) IPM
	Type	p-value	Significance
	Semitryptic	0.004209	**
	Tryptic	0.042216	*

## Sheet: S.Table7
STable7a: Normality test for the percentage of acidic aminoacids between early (<1 year) and late (>15 years) IPM
	Type	IPM Group	p-value	Normality
	Semitryptic	Early	0.663476	Normal
	Semitryptic	Late	0.002894	No normal
	Tryptic	Early	0.120165	Normal
	Tryptic	Late	0.008702	No normal
STable7b: Mann-Whitney test for the percentage of acidic aminoacids between early (<1 year) and late (>15 years) IPM
	Type	p-value	Significance
	Semitryptic	0.541899	No Significant
	Tryptic	0.003209	**

## Sheet: S.Table8
STable8a: Normality test for the percentage of basic aminoacids between early (<1 year) and late (>15 years) IPM
	Type	IPM Group	p-value	Normality
	Semitryptic	Early	0.205227	Normal
	Semitryptic	Late	1.6e-05	No normal
	Tryptic	Early	0.168821	Normal
	Tryptic	Late	5.2e-05	No normal
STable8b: Mann-Whitney test for the percentage of basic aminoacids between early (<1 year) and late (>15 years) IPM
	Type	p-value	Significance
	Semitryptic	0.047008	*
	Tryptic	0.005516	**

## Sheet: S.Table9
STable9: Principal component variance explained for tryptic peptides
	Principal component	Variance by component	Accumulated Variance
	PC1	0.479323	0.479323
	PC2	0.166686	0.646009
	PC3	0.120109	0.766118
	PC4	0.0543022	0.82042
	PC5	0.0494044	0.869825
	PC6	0.034307	0.904132
	PC7	0.0272667	0.931398
	PC8	0.020065	0.951463
	PC9	0.0158844	0.967348
	PC10	0.0144477	0.981796
	PC11	0.00713688	0.988932
	PC12	0.00577354	0.994706
	PC13	0.00352018	0.998226
	PC14	0.00108495	0.999311
	PC15	0.00062626	0.999937
	PC16	6.259e-05	1

## Sheet: S.Table10
STable10: Principal component variance explained for semitryptic peptides
	Principal component	Variance by component	Accumulated Variance
	PC1	0.4804	0.4804
	PC2	0.143283	0.623683
	PC3	0.0902323	0.713916
	PC4	0.0581587	0.772074
	PC5	0.0445182	0.816593
	PC6	0.0420394	0.858632
	PC7	0.031306	0.889938
	PC8	0.0238723	0.91381
	PC9	0.0218425	0.935653
	PC10	0.0187183	0.954371
	PC11	0.0125663	0.966937
	PC12	0.00974482	0.976682
	PC13	0.00779215	0.984474
	PC14	0.00600459	0.990479
	PC15	0.00356041	0.994039
	PC16	0.00320875	0.997248
	PC17	0.00139085	0.998639
	PC18	0.00092746	0.999566
	PC19	0.00026744	0.999834
	PC20	0.00015965	0.999994
	PC21	6.45e-06	1
