# Supplementary material for: Enhancing late postmortem interval prediction: a pilot study integrating proteomics and machine learning to distinguish human bone remains over 15 years
Source: Biol Res. 2024 Oct 24;57:75. doi: 10.1186/s40659-024-00552-8 (PMC11515459; doi:10.1186/s40659-024-00552-8)
Supplement: Supplementary file 7 — Supplementary Material 7. Raw intensities [file 40659_2024_552_MOESM7_ESM.zip]

Archive with 55 entries (53 files):
- Tryptic/
- Tryptic/MD4C_1.tsv
- Tryptic/MD4C_2.tsv
- Tryptic/MD4C_3.tsv
- Tryptic/MD4C_4.tsv
- Tryptic/MD4C_5.tsv
- Tryptic/MR1_1C.tsv
- Tryptic/MR1_1T.tsv
- Tryptic/MR1_2C.tsv
- Tryptic/MR1_2T.tsv
- Tryptic/MR1_3C.tsv
- Tryptic/MR1_3T.tsv
- Tryptic/MR1_4C.tsv
- Tryptic/MR1_4T.tsv
- Tryptic/MR1_7C.tsv
- Tryptic/MR1_7T.tsv
- Tryptic/MR2_11C.tsv
- Tryptic/MR2_11T.tsv
- Tryptic/MR2_12C.tsv
- Tryptic/MR2_12T.tsv
- Tryptic/MR2_14C.tsv
- Tryptic/MR2_14T.tsv
- Tryptic/MR2_15C.tsv
- Tryptic/MR2_15T.tsv
- Tryptic/MR2_9C.tsv
- Tryptic/MR2_9T.tsv
- Semitryptic_representative.xlsx
- Tryptic_representative.xlsx
- Raw Data Description.txt
- Semitryptic/
- Semitryptic/MD4C_1.tsv
- Semitryptic/MD4C_2.tsv
- Semitryptic/MD4C_3.tsv
- Semitryptic/MD4C_4.tsv
- Semitryptic/MD4C_5.tsv
- Semitryptic/MR1_1C.tsv
- Semitryptic/MR1_1T.tsv
- Semitryptic/MR1_2C.tsv
- Semitryptic/MR1_2T.tsv
- Semitryptic/MR1_3C.tsv
- Semitryptic/MR1_3T.tsv
- Semitryptic/MR1_4C.tsv
- Semitryptic/MR1_4T.tsv
- Semitryptic/MR1_7C.tsv
- Semitryptic/MR1_7T.tsv
- Semitryptic/MR2_11C.tsv
- Semitryptic/MR2_11T.tsv
- Semitryptic/MR2_12C.tsv
- Semitryptic/MR2_12T.tsv
- Semitryptic/MR2_14C.tsv
- Semitryptic/MR2_14T.tsv
- Semitryptic/MR2_15C.tsv
- Semitryptic/MR2_15T.tsv
- Semitryptic/MR2_9C.tsv
- Semitryptic/MR2_9T.tsv
