# Supplementary material for: Enhancing late postmortem interval prediction: a pilot study integrating proteomics and machine learning to distinguish human bone remains over 15 years
Source: Biol Res. 2024 Oct 24;57:75. doi: 10.1186/s40659-024-00552-8 (PMC11515459; doi:10.1186/s40659-024-00552-8)
Supplement: Supplementary file 7 — Supplementary Material 7. Raw intensities [file 40659_2024_552_MOESM7_ESM.zip › Tryptic/MD4C_1.tsv]

Protein	Protein ID	Entry Name	Gene	Length	Organism	Protein Description	Protein Existence	Protein Probability	Top Peptide Probability	Total Peptides	Unique Peptides	Razor Peptides	Total Spectral Count	Unique Spectral Count	Razor Spectral Count	Total Intensity	Unique Intensity	Razor Intensity	Razor Assigned Modifications	Razor Observed Modifications	Indistinguishable Proteins
Biognosys|iRT-Kit_WR_fusion	Biognosys|iRT-Kit_WR_fusion GN=iRTKit	Biognosys|iRT-Kit_WR_fusion GN=iRTKit	iRTKit	134		GN=iRTKit		1.0000	0.9990	11	11	11	548	548	548	9.622504E7	9.622504E7	9.622504E7
contam_sp|O77727|K1C15_SHEEP	O77727	K1C15_SHEEP	KRT15	453	Ovis aries	Keratin, type I cytoskeletal 15	2:Experimental evidence at transcript level	1.0000	0.9990	2	1	2	132	124	132	548586.5	510074.38	548586.5	15M(15.9949)
contam_sp|P00761|TRYP_PIG	P00761	TRYP_PIG		231	Sus scrofa	Trypsin	1:Experimental evidence at protein level	1.0000	0.9985	3	3	3	7	7	7	2442250.8	2442250.8	2442250.8
sp|O60814|H2B1K_HUMAN	O60814	H2B1K_HUMAN	H2BC12	126	Homo sapiens OX=9606	Histone H2B type 1-K	1:Experimental evidence at protein level	1.0000	0.9990	2	0	2	4	0	4	200399.19	0	200399.19			sp|P06899|H2B1J_HUMAN, sp|P57053|H2BFS_HUMAN, sp|P62807|H2B1C_HUMAN, sp|Q16778|H2B2E_HUMAN
sp|P02452|CO1A1_HUMAN	P02452	CO1A1_HUMAN	COL1A1	1464	Homo sapiens OX=9606	Collagen alpha-1(I) chain	1:Experimental evidence at protein level	1.0000	0.9990	5	5	5	11	11	11	316645.03	316645.03	316645.03	11M(15.9949)
sp|P02538|K2C6A_HUMAN	P02538	K2C6A_HUMAN	KRT6A	564	Homo sapiens OX=9606	Keratin, type II cytoskeletal 6A	1:Experimental evidence at protein level	1.0000	0.9990	10	1	10	88	1	88	947189.8	16394.07	947189.8	9C(57.0214),23M(15.9949),10M(15.9949),10M(15.9949), 23M(15.9949),8C(57.0214)
sp|P02768|ALBU_HUMAN	P02768	ALBU_HUMAN	ALB	609	Homo sapiens	Serum albumin	1:Experimental evidence at protein level	1.0000	0.9990	3	3	3	35	35	35	35684.465	35684.465	35684.465	6M(15.9949)
sp|P04264|K2C1_HUMAN	P04264	K2C1_HUMAN	KRT1	644	Homo sapiens	Keratin, type II cytoskeletal 1	1:Experimental evidence at protein level	1.0000	0.9990	4	3	4	16	15	16	157302.48	128473.484	157302.48	4C(57.0214)
sp|P05109|S10A8_HUMAN	P05109	S10A8_HUMAN	S100A8	93	Homo sapiens OX=9606	Protein S100-A8	1:Experimental evidence at protein level	1.0000	0.9990	3	3	3	8	8	8	167786.02	167786.02	167786.02	6C(57.0214)
sp|P06702|S10A9_HUMAN	P06702	S10A9_HUMAN	S100A9	114	Homo sapiens OX=9606	Protein S100-A9	1:Experimental evidence at protein level	1.0000	0.9989	3	3	3	12	12	12	170808.17	170808.17	170808.17
sp|P07305|H10_HUMAN	P07305	H10_HUMAN	H1-0	194	Homo sapiens OX=9606	Histone H1.0	1:Experimental evidence at protein level	1.0000	0.9990	1	1	1	7	7	7	38573.58	38573.58	38573.58	N-term(42.0106)
sp|P08123|CO1A2_HUMAN	P08123	CO1A2_HUMAN	COL1A2	1366	Homo sapiens OX=9606	Collagen alpha-2(I) chain	1:Experimental evidence at protein level	1.0000	0.9990	6	6	6	8	8	8	199924.95	199924.95	199924.95
sp|P10412|H14_HUMAN	P10412	H14_HUMAN	H1-4	219	Homo sapiens OX=9606	Histone H1.4	1:Experimental evidence at protein level	1.0000	0.9990	5	3	5	8	6	8	384004.38	374419.4	384004.38	N-term(42.0106),N-term(42.0106),N-term(42.0106)
sp|P13646|K1C13_HUMAN	P13646	K1C13_HUMAN	KRT13	458	Homo sapiens OX=9606	Keratin, type I cytoskeletal 13	1:Experimental evidence at protein level	1.0000	0.9990	16	11	15	94	58	86	1237257.6	565482.0	1237257.6	12C(57.0214),17C(57.0214),17C(57.0214),17M(15.9949),5M(15.9949),1M(15.9949),6M(15.9949)
sp|P16403|H12_HUMAN	P16403	H12_HUMAN	H1-2	213	Homo sapiens OX=9606	Histone H1.2	1:Experimental evidence at protein level	1.0000	0.9989	5	3	3	7	5	5	171171.86	158159.28	158159.28	N-term(42.0106),N-term(42.0106),N-term(42.0106)
sp|P19013|K2C4_HUMAN	P19013	K2C4_HUMAN	KRT4	520	Homo sapiens OX=9606	Keratin, type II cytoskeletal 4	1:Experimental evidence at protein level	1.0000	0.9990	3	3	3	8	8	8	69825.16	69825.16	69825.16
sp|P31949|S10AB_HUMAN	P31949	S10AB_HUMAN	S100A11	105	Homo sapiens OX=9606	Protein S100-A11	1:Experimental evidence at protein level	1.0000	0.9990	1	1	1	2	2	2	3277.2156	3277.2156	3277.2156
sp|P60709|ACTB_HUMAN	P60709	ACTB_HUMAN	ACTB	375	Homo sapiens OX=9606	Actin, cytoplasmic 1	1:Experimental evidence at protein level	1.0000	0.9990	6	0	6	25	0	25	102654.67	0	102654.67	2C(57.0214)		sp|P63261|ACTG_HUMAN
sp|P69905|HBA_HUMAN	P69905	HBA_HUMAN	HBA1	142	Homo sapiens	Hemoglobin subunit alpha	1:Experimental evidence at protein level	1.0000	0.9990	2	2	2	11	11	11	2361915.2	2361915.2	2361915.2	N-term(42.0106),1M(15.9949)
sp|P13647|K2C5_HUMAN	P13647	K2C5_HUMAN	KRT5	590	Homo sapiens OX=9606	Keratin, type II cytoskeletal 5	1:Experimental evidence at protein level	0.9999	0.9990	2	0	1	3	0	2	57072.75	0	15226.016
sp|Q01469|FABP5_HUMAN	Q01469	FABP5_HUMAN	FABP5	135	Homo sapiens OX=9606	Fatty acid-binding protein 5	1:Experimental evidence at protein level	0.9999	0.9976	1	1	1	2	2	2	25234.93	25234.93	25234.93	12C(57.0214), 5C(57.0214)
sp|P35908|K22E_HUMAN	P35908	K22E_HUMAN	KRT2	639	Homo sapiens	Keratin, type II cytoskeletal 2 epidermal	1:Experimental evidence at protein level	0.9991	0.9970	3	1	1	3	1	1	115292.336	28110.365	28110.365
sp|Q99456|K1C12_HUMAN	Q99456	K1C12_HUMAN	KRT12	494	Homo sapiens OX=9606	Keratin, type I cytoskeletal 12	1:Experimental evidence at protein level	0.9990	0.9822	3	1	1	27	1	1	865684.0	4184.58	4184.58
sp|P23527|H2B1O_HUMAN	P23527	H2B1O_HUMAN	H2BC17	126	Homo sapiens OX=9606	Histone H2B type 1-O	1:Experimental evidence at protein level	0.9988	0.9957	2	0	1	2	0	1	50999.008	0	10060.921			sp|Q5QNW6|H2B2F_HUMAN, sp|Q93079|H2B1H_HUMAN
sp|P31151|S10A7_HUMAN	P31151	S10A7_HUMAN	S100A7	101	Homo sapiens OX=9606	Protein S100-A7	1:Experimental evidence at protein level	0.9898	0.9990	1	1	1	1	1	1	13902.065	13902.065	13902.065
sp|P59665|DEF1_HUMAN	P59665	DEF1_HUMAN	DEFA1B	94	Homo sapiens OX=9606	Neutrophil defensin 1	1:Experimental evidence at protein level	0.9870	0.9846	1	0	1	1	0	1	29783.209	0	29783.209	4C(57.0214)		sp|P59666|DEF3_HUMAN
sp|P29508|SPB3_HUMAN	P29508	SPB3_HUMAN	SERPINB3	390	Homo sapiens OX=9606	Serpin B3	1:Experimental evidence at protein level	0.9861	0.9990	1	1	1	1	1	1	12256.339	12256.339	12256.339
sp|P04406|G3P_HUMAN	P04406	G3P_HUMAN	GAPDH	335	Homo sapiens OX=9606	Glyceraldehyde-3-phosphate dehydrogenase	1:Experimental evidence at protein level	0.9855	0.9989	1	1	1	5	5	5	18236.812	18236.812	18236.812
sp|P12273|PIP_HUMAN	P12273	PIP_HUMAN	PIP	146	Homo sapiens OX=9606	Prolactin-inducible protein	1:Experimental evidence at protein level	0.9849	0.9989	1	1	1	5	5	5	22322.953	22322.953	22322.953	21C(57.0214)
sp|P02765|FETUA_HUMAN	P02765	FETUA_HUMAN	AHSG	367	Homo sapiens OX=9606	Alpha-2-HS-glycoprotein	1:Experimental evidence at protein level	0.9826	0.9987	1	1	1	1	1	1	15818.208	15818.208	15818.208	18C(57.0214)
sp|P04083|ANXA1_HUMAN	P04083	ANXA1_HUMAN	ANXA1	346	Homo sapiens OX=9606	Annexin A1	1:Experimental evidence at protein level	0.9815	0.9986	1	1	1	1	1	1	13585.169	13585.169	13585.169
sp|P11055|MYH3_HUMAN	P11055	MYH3_HUMAN	MYH3	1940	Homo sapiens OX=9606	Myosin-3	1:Experimental evidence at protein level	0.9789	0.9985	1	0	1	4	0	4	23088.844	0	23088.844			sp|P12882|MYH1_HUMAN, sp|Q9UKX2|MYH2_HUMAN, sp|Q9Y623|MYH4_HUMAN
sp|Q8IVN3|MSTN1_HUMAN	Q8IVN3	MSTN1_HUMAN	MUSTN1	82	Homo sapiens OX=9606	Musculoskeletal embryonic nuclear protein 1	3:Protein inferred from homology	0.9646	0.9974	1	1	1	1	1	1	8805.1	8805.1	8805.1	N-term(42.0106)
sp|P13645|K1C10_HUMAN	P13645	K1C10_HUMAN	KRT10	584	Homo sapiens	Keratin, type I cytoskeletal 10	1:Experimental evidence at protein level	0.9519	0.9964	1	1	1	3	3	3	52649.26	52649.26	52649.26
sp|P23528|COF1_HUMAN	P23528	COF1_HUMAN	CFL1	166	Homo sapiens OX=9606	Cofilin-1	1:Experimental evidence at protein level	0.9468	0.9960	1	1	1	1	1	1	54041.387	54041.387	54041.387	N-term(42.0106)
sp|P08311|CATG_HUMAN	P08311	CATG_HUMAN	CTSG	255	Homo sapiens	Cathepsin G	1:Experimental evidence at protein level	0.9362	0.9951	1	1	1	1	1	1	15147.6875	15147.6875	15147.6875
sp|P68104|EF1A1_HUMAN	P68104	EF1A1_HUMAN	EEF1A1	462	Homo sapiens OX=9606	Elongation factor 1-alpha 1	1:Experimental evidence at protein level	0.9354	0.9951	1	0	1	1	0	1	22528.07	0	22528.07			sp|Q05639|EF1A2_HUMAN, sp|Q5VTE0|EF1A3_HUMAN
sp|P00325|ADH1B_HUMAN	P00325	ADH1B_HUMAN	ADH1B	375	Homo sapiens OX=9606	All-trans-retinol dehydrogenase [NAD(+)] ADH1B	1:Experimental evidence at protein level	0.9247	0.9942	1	0	1	1	0	1	40730.7	0	40730.7	N-term(42.0106)		sp|P00326|ADH1G_HUMAN, sp|P07327|ADH1A_HUMAN
