# Supplementary material for: Enhancing late postmortem interval prediction: a pilot study integrating proteomics and machine learning to distinguish human bone remains over 15 years
Source: Biol Res. 2024 Oct 24;57:75. doi: 10.1186/s40659-024-00552-8 (PMC11515459; doi:10.1186/s40659-024-00552-8)
Supplement: Supplementary file 7 — Supplementary Material 7. Raw intensities [file 40659_2024_552_MOESM7_ESM.zip › Tryptic/MD4C_2.tsv]

Protein	Protein ID	Entry Name	Gene	Length	Organism	Protein Description	Protein Existence	Protein Probability	Top Peptide Probability	Total Peptides	Unique Peptides	Razor Peptides	Total Spectral Count	Unique Spectral Count	Razor Spectral Count	Total Intensity	Unique Intensity	Razor Intensity	Razor Assigned Modifications	Razor Observed Modifications	Indistinguishable Proteins
Biognosys|iRT-Kit_WR_fusion	Biognosys|iRT-Kit_WR_fusion GN=iRTKit	Biognosys|iRT-Kit_WR_fusion GN=iRTKit	iRTKit	134		GN=iRTKit		1.0000	0.9990	11	11	11	606	606	606	1.2395348E8	1.2395348E8	1.2395348E8
contam_sp|O77727|K1C15_SHEEP	O77727	K1C15_SHEEP	KRT15	453	Ovis aries	Keratin, type I cytoskeletal 15	2:Experimental evidence at transcript level	1.0000	0.9990	4	1	4	89	84	89	440676.03	267291.6	440676.03	15M(15.9949)
contam_sp|P00761|TRYP_PIG	P00761	TRYP_PIG		231	Sus scrofa	Trypsin	1:Experimental evidence at protein level	1.0000	0.9990	6	6	6	35	35	35	3688316.5	3688316.5	3688316.5	17M(15.9949),2C(57.0214), 9C(57.0214)
sp|O60814|H2B1K_HUMAN	O60814	H2B1K_HUMAN	H2BC12	126	Homo sapiens OX=9606	Histone H2B type 1-K	1:Experimental evidence at protein level	1.0000	0.9981	3	0	3	5	0	5	355751.9	0	355751.9	2M(15.9949), 5M(15.9949)		sp|P06899|H2B1J_HUMAN, sp|P57053|H2BFS_HUMAN, sp|P62807|H2B1C_HUMAN, sp|Q16778|H2B2E_HUMAN
sp|P02452|CO1A1_HUMAN	P02452	CO1A1_HUMAN	COL1A1	1464	Homo sapiens OX=9606	Collagen alpha-1(I) chain	1:Experimental evidence at protein level	1.0000	0.9990	6	6	6	25	25	25	1111707.6	1111707.6	1111707.6	11M(15.9949)
sp|P02538|K2C6A_HUMAN	P02538	K2C6A_HUMAN	KRT6A	564	Homo sapiens OX=9606	Keratin, type II cytoskeletal 6A	1:Experimental evidence at protein level	1.0000	0.9990	12	0	12	49	0	49	879257.4	0	879257.4	8C(57.0214),23M(15.9949),10M(15.9949),10M(15.9949), 23M(15.9949),9C(57.0214)
sp|P04264|K2C1_HUMAN	P04264	K2C1_HUMAN	KRT1	644	Homo sapiens	Keratin, type II cytoskeletal 1	1:Experimental evidence at protein level	1.0000	0.9990	5	4	5	13	12	13	90489.59	56489.703	90489.59	22M(15.9949),4C(57.0214)
sp|P05109|S10A8_HUMAN	P05109	S10A8_HUMAN	S100A8	93	Homo sapiens OX=9606	Protein S100-A8	1:Experimental evidence at protein level	1.0000	0.9990	4	4	4	9	9	9	214089.48	214089.48	214089.48	6C(57.0214)
sp|P06702|S10A9_HUMAN	P06702	S10A9_HUMAN	S100A9	114	Homo sapiens OX=9606	Protein S100-A9	1:Experimental evidence at protein level	1.0000	0.9986	2	2	2	3	3	3	131532.9	131532.9	131532.9
sp|P08123|CO1A2_HUMAN	P08123	CO1A2_HUMAN	COL1A2	1366	Homo sapiens OX=9606	Collagen alpha-2(I) chain	1:Experimental evidence at protein level	1.0000	0.9990	6	6	6	6	6	6	176930.69	176930.69	176930.69
sp|P10412|H14_HUMAN	P10412	H14_HUMAN	H1-4	219	Homo sapiens OX=9606	Histone H1.4	1:Experimental evidence at protein level	1.0000	0.9990	4	3	4	5	4	5	362116.84	362116.84	362116.84	N-term(42.0106),N-term(42.0106),N-term(42.0106)
sp|P13646|K1C13_HUMAN	P13646	K1C13_HUMAN	KRT13	458	Homo sapiens OX=9606	Keratin, type I cytoskeletal 13	1:Experimental evidence at protein level	1.0000	0.9990	17	11	14	68	35	63	1302422.9	602787.6	1302422.9	12C(57.0214),17C(57.0214),5M(15.9949),17M(15.9949)
sp|P13647|K2C5_HUMAN	P13647	K2C5_HUMAN	KRT5	590	Homo sapiens OX=9606	Keratin, type II cytoskeletal 5	1:Experimental evidence at protein level	1.0000	0.9776	5	1	2	5	1	2	92082.27	9989.138	31578.746
sp|P16402|H13_HUMAN	P16402	H13_HUMAN	H1-3	221	Homo sapiens OX=9606	Histone H1.3	1:Experimental evidence at protein level	1.0000	0.9961	3	2	2	4	3	3	61294.867	52013.17	52013.17	N-term(42.0106),N-term(42.0106)
sp|P16403|H12_HUMAN	P16403	H12_HUMAN	H1-2	213	Homo sapiens OX=9606	Histone H1.2	1:Experimental evidence at protein level	1.0000	0.9985	4	3	3	5	4	4	92930.305	92930.305	92930.305	N-term(42.0106),N-term(42.0106),N-term(42.0106)
sp|P19013|K2C4_HUMAN	P19013	K2C4_HUMAN	KRT4	520	Homo sapiens OX=9606	Keratin, type II cytoskeletal 4	1:Experimental evidence at protein level	1.0000	0.9990	3	2	2	9	7	7	171529.98	121042.875	121042.875
sp|P31949|S10AB_HUMAN	P31949	S10AB_HUMAN	S100A11	105	Homo sapiens OX=9606	Protein S100-A11	1:Experimental evidence at protein level	1.0000	0.9983	2	2	2	2	2	2	71185.39	71185.39	71185.39	N-term(42.0106)
sp|P59665|DEF1_HUMAN	P59665	DEF1_HUMAN	DEFA1B	94	Homo sapiens OX=9606	Neutrophil defensin 1	1:Experimental evidence at protein level	1.0000	0.9983	3	0	3	16	0	16	769392.56	0	769392.56	5C(57.0214), 6C(57.0214),4C(57.0214),14C(57.0214), 15C(57.0214), 4C(57.0214)		sp|P59666|DEF3_HUMAN
sp|P60709|ACTB_HUMAN	P60709	ACTB_HUMAN	ACTB	375	Homo sapiens OX=9606	Actin, cytoplasmic 1	1:Experimental evidence at protein level	1.0000	0.9990	7	3	7	9	5	9	250433.25	216361.06	250433.25	15M(15.9949), 16C(57.0214), N-term(42.0106),15M(15.9949), 16C(57.0214), N-term(42.0106),15M(15.9949), 16C(57.0214), N-term(42.0106)
sp|P68871|HBB_HUMAN	P68871	HBB_HUMAN	HBB	147	Homo sapiens	Hemoglobin subunit beta	1:Experimental evidence at protein level	1.0000	0.9989	5	2	5	11	2	11	1113295.1	55756.4	1113295.1	15M(15.9949)
sp|P69905|HBA_HUMAN	P69905	HBA_HUMAN	HBA1	142	Homo sapiens	Hemoglobin subunit alpha	1:Experimental evidence at protein level	1.0000	0.9989	4	4	4	30	30	30	1.419206E7	1.419206E7	1.419206E7	N-term(42.0106),1M(15.9949)
sp|Q01469|FABP5_HUMAN	Q01469	FABP5_HUMAN	FABP5	135	Homo sapiens OX=9606	Fatty acid-binding protein 5	1:Experimental evidence at protein level	1.0000	0.9989	2	2	2	3	3	3	51391.04	51391.04	51391.04	N-term(42.0106),12C(57.0214), 5C(57.0214)
sp|P02768|ALBU_HUMAN	P02768	ALBU_HUMAN	ALB	609	Homo sapiens	Serum albumin	1:Experimental evidence at protein level	0.9999	0.9970	2	2	2	24	24	24	21228.104	21228.104	21228.104
sp|P07477|TRY1_HUMAN	P07477	TRY1_HUMAN	PRSS1	247	Homo sapiens OX=9606	Serine protease 1	1:Experimental evidence at protein level	0.9999	0.9972	1	0	1	9	0	9	88851.43	0	88851.43			sp|P07478|TRY2_HUMAN, sp|Q8NHM4|TRY6_HUMAN
sp|P23527|H2B1O_HUMAN	P23527	H2B1O_HUMAN	H2BC17	126	Homo sapiens OX=9606	Histone H2B type 1-O	1:Experimental evidence at protein level	0.9999	0.9977	3	0	1	4	0	2	135314.53	0	71698.92			sp|Q5QNW6|H2B2F_HUMAN, sp|Q93079|H2B1H_HUMAN
sp|P63261|ACTG_HUMAN	P63261	ACTG_HUMAN	ACTG1	375	Homo sapiens OX=9606	Actin, cytoplasmic 2	1:Experimental evidence at protein level	0.9999	0.9988	5	1	1	5	1	1	99213.56	30739.375	30739.375	15M(15.9949), 16C(57.0214), N-term(42.0106)
sp|P13645|K1C10_HUMAN	P13645	K1C10_HUMAN	KRT10	584	Homo sapiens	Keratin, type I cytoskeletal 10	1:Experimental evidence at protein level	0.9967	0.9936	1	1	1	1	1	1	82225.29	82225.29	82225.29
sp|P02765|FETUA_HUMAN	P02765	FETUA_HUMAN	AHSG	367	Homo sapiens OX=9606	Alpha-2-HS-glycoprotein	1:Experimental evidence at protein level	0.9928	0.9990	1	1	1	7	7	7	77970.87	77970.87	77970.87	18C(57.0214)
sp|P58876|H2B1D_HUMAN	P58876	H2B1D_HUMAN	H2BC5	126	Homo sapiens OX=9606	Histone H2B type 1-D	1:Experimental evidence at protein level	0.9928	0.9919	3	1	1	3	1	1	87007.47	23391.865	23391.865
sp|P02818|OSTCN_HUMAN	P02818	OSTCN_HUMAN	BGLAP	100	Homo sapiens OX=9606	Osteocalcin	1:Experimental evidence at protein level	0.9924	0.9989	1	1	1	2	2	2	11233.215	11233.215	11233.215
sp|P35232|PHB1_HUMAN	P35232	PHB1_HUMAN	PHB1	272	Homo sapiens OX=9606	Prohibitin 1	1:Experimental evidence at protein level	0.9911	0.9987	1	1	1	1	1	1	28481.61	28481.61	28481.61
sp|P11055|MYH3_HUMAN	P11055	MYH3_HUMAN	MYH3	1940	Homo sapiens OX=9606	Myosin-3	1:Experimental evidence at protein level	0.9864	0.9981	1	0	1	3	0	3	22575.557	0	22575.557			sp|P12882|MYH1_HUMAN, sp|Q9UKX2|MYH2_HUMAN, sp|Q9Y623|MYH4_HUMAN
sp|Q8IVN3|MSTN1_HUMAN	Q8IVN3	MSTN1_HUMAN	MUSTN1	82	Homo sapiens OX=9606	Musculoskeletal embryonic nuclear protein 1	3:Protein inferred from homology	0.9863	0.9981	1	1	1	1	1	1	19709.559	19709.559	19709.559	N-term(42.0106)
sp|P29508|SPB3_HUMAN	P29508	SPB3_HUMAN	SERPINB3	390	Homo sapiens OX=9606	Serpin B3	1:Experimental evidence at protein level	0.9856	0.9980	1	1	1	1	1	1	14267.683	14267.683	14267.683
sp|P04406|G3P_HUMAN	P04406	G3P_HUMAN	GAPDH	335	Homo sapiens OX=9606	Glyceraldehyde-3-phosphate dehydrogenase	1:Experimental evidence at protein level	0.9847	0.9978	1	1	1	5	5	5	13926.544	13926.544	13926.544
sp|P04004|VTNC_HUMAN	P04004	VTNC_HUMAN	VTN	478	Homo sapiens OX=9606	Vitronectin	1:Experimental evidence at protein level	0.9788	0.9970	1	1	1	3	3	3	121777.336	121777.336	121777.336	9C(57.0214)
sp|P12724|ECP_HUMAN	P12724	ECP_HUMAN	RNASE3	160	Homo sapiens OX=9606	Eosinophil cationic protein	1:Experimental evidence at protein level	0.9628	0.9946	1	1	1	1	1	1	66547.375	66547.375	66547.375
sp|P14174|MIF_HUMAN	P14174	MIF_HUMAN	MIF	115	Homo sapiens OX=9606	Macrophage migration inhibitory factor	1:Experimental evidence at protein level	0.9555	0.9936	1	1	1	3	3	3	25023.229	25023.229	25023.229	2M(15.9949)
sp|Q9Y2Y8|PRG3_HUMAN	Q9Y2Y8	PRG3_HUMAN	PRG3	225	Homo sapiens OX=9606	Proteoglycan 3	1:Experimental evidence at protein level	0.9333	0.9901	1	1	1	1	1	1	60854.19	60854.19	60854.19	11C(57.0214), 3C(57.0214)
sp|P16401|H15_HUMAN	P16401	H15_HUMAN	H1-5	226	Homo sapiens OX=9606	Histone H1.5	1:Experimental evidence at protein level	0.9162	0.9837	2	1	1	2	1	1	20660.744	11379.05	11379.05	N-term(42.0106)
sp|Q09666|AHNK_HUMAN	Q09666	AHNK_HUMAN	AHNAK	5890	Homo sapiens OX=9606	Neuroblast differentiation-associated protein AHNAK	1:Experimental evidence at protein level	0.9113	0.9866	1	1	1	1	1	1	17888.152	17888.152	17888.152
sp|P04908|H2A1B_HUMAN	P04908	H2A1B_HUMAN	H2AC8	130	Homo sapiens OX=9606	Histone H2A type 1-B/E	1:Experimental evidence at protein level	0.9035	0.9853	1	0	1	2	0	2	82669.75	0	82669.75			sp|P0C0S5|H2AZ_HUMAN, sp|P0C0S8|H2A1_HUMAN, sp|P16104|H2AX_HUMAN, sp|P20671|H2A1D_HUMAN, sp|Q16777|H2A2C_HUMAN, sp|Q6FI13|H2A2A_HUMAN, sp|Q71UI9|H2AV_HUMAN, sp|Q7L7L0|H2A3_HUMAN, sp|Q8IUE6|H2A2B_HUMAN, sp|Q93077|H2A1C_HUMAN, sp|Q96KK5|H2A1H_HUMAN, sp|Q96QV6|H2A1A_HUMAN, sp|Q99878|H2A1J_HUMAN, sp|Q9BTM1|H2AJ_HUMAN
sp|B9A064|IGLL5_HUMAN	B9A064	IGLL5_HUMAN	IGLL5	214	Homo sapiens OX=9606	Immunoglobulin lambda-like polypeptide 5	2:Experimental evidence at transcript level	0.8983	0.9845	1	0	1	2	0	2	23892.775	0	23892.775	22C(57.0214), 4C(57.0214)		sp|P0CG04|IGLC1_HUMAN, sp|P0DOY2|IGLC2_HUMAN, sp|P0DOY3|IGLC3_HUMAN
sp|Q8TE73|DYH5_HUMAN	Q8TE73	DYH5_HUMAN	DNAH5	4624	Homo sapiens OX=9606	Dynein axonemal heavy chain 5	1:Experimental evidence at protein level	0.8689	0.9654	1	1	1	1	1	1	45012.797	45012.797	45012.797
sp|P09211|GSTP1_HUMAN	P09211	GSTP1_HUMAN	GSTP1	210	Homo sapiens	Glutathione S-transferase P	1:Experimental evidence at protein level	0.8677	0.9792	1	1	1	1	1	1	25740.88	25740.88	25740.88
sp|P08311|CATG_HUMAN	P08311	CATG_HUMAN	CTSG	255	Homo sapiens	Cathepsin G	1:Experimental evidence at protein level	0.8522	0.9764	1	1	1	1	1	1	63855.887	63855.887	63855.887
sp|P10451|OSTP_HUMAN	P10451	OSTP_HUMAN	SPP1	314	Homo sapiens OX=9606	Osteopontin	1:Experimental evidence at protein level	0.8372	0.9736	1	1	1	1	1	1	26224.705	26224.705	26224.705
sp|P56182|RRP1_HUMAN	P56182	RRP1_HUMAN	RRP1	461	Homo sapiens OX=9606	Ribosomal RNA processing protein 1 homolog A	1:Experimental evidence at protein level	0.7645	0.9588	1	1	1	1	1	1	43052.062	43052.062	43052.062
sp|P61626|LYSC_HUMAN	P61626	LYSC_HUMAN	LYZ	148	Homo sapiens	Lysozyme C	1:Experimental evidence at protein level	0.7322	0.9515	1	1	1	1	1	1	92225.72	92225.72	92225.72	9C(57.0214)
sp|P62937|PPIA_HUMAN	P62937	PPIA_HUMAN	PPIA	165	Homo sapiens	Peptidyl-prolyl cis-trans isomerase A	1:Experimental evidence at protein level	0.7118	0.9466	1	1	1	2	2	2	39565.945	39565.945	39565.945	7C(57.0214)
sp|P62805|H4_HUMAN	P62805	H4_HUMAN	H4C16	103	Homo sapiens OX=9606	Histone H4	1:Experimental evidence at protein level	0.6993	0.9435	1	1	1	1	1	1	65463.74	65463.74	65463.74
sp|Q02388|CO7A1_HUMAN	Q02388	CO7A1_HUMAN	COL7A1	2944	Homo sapiens OX=9606	Collagen alpha-1(VII) chain	1:Experimental evidence at protein level	0.6919	0.9416	1	1	1	1	1	1	25408.957	25408.957	25408.957
sp|P31151|S10A7_HUMAN	P31151	S10A7_HUMAN	S100A7	101	Homo sapiens OX=9606	Protein S100-A7	1:Experimental evidence at protein level	0.6482	0.9297	1	1	1	1	1	1	0	0	0
sp|P07305|H10_HUMAN	P07305	H10_HUMAN	H1-0	194	Homo sapiens OX=9606	Histone H1.0	1:Experimental evidence at protein level	0.6229	0.9222	1	1	1	1	1	1	4063.88	4063.88	4063.88	N-term(42.0106)
sp|P12273|PIP_HUMAN	P12273	PIP_HUMAN	PIP	146	Homo sapiens OX=9606	Prolactin-inducible protein	1:Experimental evidence at protein level	0.6142	0.9195	1	1	1	3	3	3	17693.877	17693.877	17693.877	21C(57.0214)
