# Supplementary material for: Enhancing late postmortem interval prediction: a pilot study integrating proteomics and machine learning to distinguish human bone remains over 15 years
Source: Biol Res. 2024 Oct 24;57:75. doi: 10.1186/s40659-024-00552-8 (PMC11515459; doi:10.1186/s40659-024-00552-8)
Supplement: Supplementary file 7 — Supplementary Material 7. Raw intensities [file 40659_2024_552_MOESM7_ESM.zip › Tryptic/MD4C_3.tsv]

Protein	Protein ID	Entry Name	Gene	Length	Organism	Protein Description	Protein Existence	Protein Probability	Top Peptide Probability	Total Peptides	Unique Peptides	Razor Peptides	Total Spectral Count	Unique Spectral Count	Razor Spectral Count	Total Intensity	Unique Intensity	Razor Intensity	Razor Assigned Modifications	Razor Observed Modifications	Indistinguishable Proteins
Biognosys|iRT-Kit_WR_fusion	Biognosys|iRT-Kit_WR_fusion GN=iRTKit	Biognosys|iRT-Kit_WR_fusion GN=iRTKit	iRTKit	134		GN=iRTKit		1.0000	0.9990	11	11	11	631	631	631	1.5622234E8	1.5622234E8	1.5622234E8
contam_sp|O77727|K1C15_SHEEP	O77727	K1C15_SHEEP	KRT15	453	Ovis aries	Keratin, type I cytoskeletal 15	2:Experimental evidence at transcript level	1.0000	0.9990	3	1	3	92	90	92	417172.34	347773.72	417172.34	15M(15.9949)
contam_sp|P00761|TRYP_PIG	P00761	TRYP_PIG		231	Sus scrofa	Trypsin	1:Experimental evidence at protein level	1.0000	0.9990	4	4	4	27	27	27	4399251.0	4399251.0	4399251.0	17M(15.9949)
sp|P02452|CO1A1_HUMAN	P02452	CO1A1_HUMAN	COL1A1	1464	Homo sapiens OX=9606	Collagen alpha-1(I) chain	1:Experimental evidence at protein level	1.0000	0.9990	11	11	11	48	48	48	5126877.5	5126877.5	5126877.5	6M(15.9949),11M(15.9949)
sp|P02538|K2C6A_HUMAN	P02538	K2C6A_HUMAN	KRT6A	564	Homo sapiens OX=9606	Keratin, type II cytoskeletal 6A	1:Experimental evidence at protein level	1.0000	0.9990	9	1	9	40	2	40	866425.25	35445.78	866425.25	8C(57.0214),23M(15.9949),10M(15.9949),10M(15.9949), 23M(15.9949)
sp|P02765|FETUA_HUMAN	P02765	FETUA_HUMAN	AHSG	367	Homo sapiens OX=9606	Alpha-2-HS-glycoprotein	1:Experimental evidence at protein level	1.0000	0.9990	1	1	1	10	10	10	723509.5	723509.5	723509.5	18C(57.0214),18C(57.0214)
sp|P04264|K2C1_HUMAN	P04264	K2C1_HUMAN	KRT1	644	Homo sapiens	Keratin, type II cytoskeletal 1	1:Experimental evidence at protein level	1.0000	0.9990	4	3	4	13	12	13	86761.05	58201.18	86761.05	4C(57.0214)
sp|P05109|S10A8_HUMAN	P05109	S10A8_HUMAN	S100A8	93	Homo sapiens OX=9606	Protein S100-A8	1:Experimental evidence at protein level	1.0000	0.9990	4	4	4	9	9	9	211292.39	211292.39	211292.39	6C(57.0214)
sp|P06702|S10A9_HUMAN	P06702	S10A9_HUMAN	S100A9	114	Homo sapiens OX=9606	Protein S100-A9	1:Experimental evidence at protein level	1.0000	0.9985	3	3	3	3	3	3	136667.9	136667.9	136667.9
sp|P08123|CO1A2_HUMAN	P08123	CO1A2_HUMAN	COL1A2	1366	Homo sapiens OX=9606	Collagen alpha-2(I) chain	1:Experimental evidence at protein level	1.0000	0.9990	9	9	9	19	19	19	1429821.6	1429821.6	1429821.6	9M(15.9949)
sp|P10412|H14_HUMAN	P10412	H14_HUMAN	H1-4	219	Homo sapiens OX=9606	Histone H1.4	1:Experimental evidence at protein level	1.0000	0.9984	2	2	2	2	2	2	130342.516	130342.516	130342.516	N-term(42.0106),N-term(42.0106)
sp|P13646|K1C13_HUMAN	P13646	K1C13_HUMAN	KRT13	458	Homo sapiens OX=9606	Keratin, type I cytoskeletal 13	1:Experimental evidence at protein level	1.0000	0.9990	15	11	13	58	34	56	1093734.9	477741.2	1093734.9	17C(57.0214),17C(57.0214),5M(15.9949),12C(57.0214)
sp|P16403|H12_HUMAN	P16403	H12_HUMAN	H1-2	213	Homo sapiens OX=9606	Histone H1.2	1:Experimental evidence at protein level	1.0000	0.9987	3	3	3	4	4	4	112616.78	112616.78	112616.78	N-term(42.0106),N-term(42.0106)
sp|P19013|K2C4_HUMAN	P19013	K2C4_HUMAN	KRT4	520	Homo sapiens OX=9606	Keratin, type II cytoskeletal 4	1:Experimental evidence at protein level	1.0000	0.9990	4	3	3	10	9	9	157052.5	135447.84	135447.84
sp|P31949|S10AB_HUMAN	P31949	S10AB_HUMAN	S100A11	105	Homo sapiens OX=9606	Protein S100-A11	1:Experimental evidence at protein level	1.0000	0.9989	2	2	2	2	2	2	38071.383	38071.383	38071.383	N-term(42.0106)
sp|P60709|ACTB_HUMAN	P60709	ACTB_HUMAN	ACTB	375	Homo sapiens OX=9606	Actin, cytoplasmic 1	1:Experimental evidence at protein level	1.0000	0.9990	2	0	2	2	0	2	51248.062	0	51248.062	2C(57.0214)		sp|P63261|ACTG_HUMAN
sp|P68871|HBB_HUMAN	P68871	HBB_HUMAN	HBB	147	Homo sapiens	Hemoglobin subunit beta	1:Experimental evidence at protein level	1.0000	0.9930	2	1	2	6	2	6	342157.0	23095.938	342157.0
sp|P69905|HBA_HUMAN	P69905	HBA_HUMAN	HBA1	142	Homo sapiens	Hemoglobin subunit alpha	1:Experimental evidence at protein level	1.0000	0.9988	4	4	4	25	25	25	7916963.5	7916963.5	7916963.5	N-term(42.0106),N-term(42.0106),1M(15.9949)
sp|P04406|G3P_HUMAN	P04406	G3P_HUMAN	GAPDH	335	Homo sapiens OX=9606	Glyceraldehyde-3-phosphate dehydrogenase	1:Experimental evidence at protein level	0.9999	0.9984	2	2	2	9	9	9	30733.793	30733.793	30733.793
sp|Q01469|FABP5_HUMAN	Q01469	FABP5_HUMAN	FABP5	135	Homo sapiens OX=9606	Fatty acid-binding protein 5	1:Experimental evidence at protein level	0.9999	0.9970	2	2	2	2	2	2	48392.996	48392.996	48392.996	12C(57.0214), 5C(57.0214),N-term(42.0106)
sp|P04004|VTNC_HUMAN	P04004	VTNC_HUMAN	VTN	478	Homo sapiens OX=9606	Vitronectin	1:Experimental evidence at protein level	0.9998	0.9966	2	2	2	5	5	5	162814.92	162814.92	162814.92	9C(57.0214)
sp|P12882|MYH1_HUMAN	P12882	MYH1_HUMAN	MYH1	1939	Homo sapiens OX=9606	Myosin-1	1:Experimental evidence at protein level	0.9998	0.9978	1	0	1	2	0	2	26984.812	0	26984.812
sp|P13645|K1C10_HUMAN	P13645	K1C10_HUMAN	KRT10	584	Homo sapiens	Keratin, type I cytoskeletal 10	1:Experimental evidence at protein level	0.9996	0.9879	2	2	2	2	2	2	73877.555	73877.555	73877.555
sp|P59665|DEF1_HUMAN	P59665	DEF1_HUMAN	DEFA1B	94	Homo sapiens OX=9606	Neutrophil defensin 1	1:Experimental evidence at protein level	0.9996	0.9622	2	0	2	3	0	3	61449.9	0	61449.9	4C(57.0214),4C(57.0214)		sp|P59666|DEF3_HUMAN
sp|P23527|H2B1O_HUMAN	P23527	H2B1O_HUMAN	H2BC17	126	Homo sapiens OX=9606	Histone H2B type 1-O	1:Experimental evidence at protein level	0.9992	0.9924	1	0	1	1	0	1	37840.2	0	37840.2			sp|Q5QNW6|H2B2F_HUMAN, sp|Q93079|H2B1H_HUMAN
sp|P62328|TYB4_HUMAN	P62328	TYB4_HUMAN	TMSB4X	44	Homo sapiens OX=9606	Thymosin beta-4	1:Experimental evidence at protein level	0.9975	0.9466	2	2	2	2	2	2	29737.781	29737.781	29737.781	6M(15.9949), N-term(42.0106)
sp|O60814|H2B1K_HUMAN	O60814	H2B1K_HUMAN	H2BC12	126	Homo sapiens OX=9606	Histone H2B type 1-K	1:Experimental evidence at protein level	0.9926	0.9928	1	0	1	2	0	2	230015.55	0	230015.55			sp|P06899|H2B1J_HUMAN, sp|P57053|H2BFS_HUMAN, sp|P62807|H2B1C_HUMAN, sp|Q16778|H2B2E_HUMAN
contam_sp|P02666|CASB_BOVIN	P02666	CASB_BOVIN	CSN2	224	Bos taurus	Beta-casein	1:Experimental evidence at protein level	0.9916	0.8590	1	1	1	1	1	1	54976.793	54976.793	54976.793			rev_sp|Q92540|SMG7_HUMAN
sp|P12273|PIP_HUMAN	P12273	PIP_HUMAN	PIP	146	Homo sapiens OX=9606	Prolactin-inducible protein	1:Experimental evidence at protein level	0.9889	0.9989	1	1	1	4	4	4	21071.594	21071.594	21071.594	21C(57.0214)
sp|P02768|ALBU_HUMAN	P02768	ALBU_HUMAN	ALB	609	Homo sapiens	Serum albumin	1:Experimental evidence at protein level	0.9864	0.9986	1	1	1	16	16	16	14609.334	14609.334	14609.334
sp|Q01546|K22O_HUMAN	Q01546	K22O_HUMAN	KRT76	638	Homo sapiens OX=9606	Keratin, type II cytoskeletal 2 oral	1:Experimental evidence at protein level	0.9863	0.9912	2	1	1	3	2	2	201376.72	161048.08	161048.08	7M(15.9949)
sp|P00734|THRB_HUMAN	P00734	THRB_HUMAN	F2	622	Homo sapiens OX=9606	Prothrombin	1:Experimental evidence at protein level	0.9847	0.9984	1	1	1	2	2	2	22759.42	22759.42	22759.42
sp|Q8IVN3|MSTN1_HUMAN	Q8IVN3	MSTN1_HUMAN	MUSTN1	82	Homo sapiens OX=9606	Musculoskeletal embryonic nuclear protein 1	3:Protein inferred from homology	0.9667	0.9965	1	1	1	1	1	1	31942.236	31942.236	31942.236	N-term(42.0106)
sp|P16402|H13_HUMAN	P16402	H13_HUMAN	H1-3	221	Homo sapiens OX=9606	Histone H1.3	1:Experimental evidence at protein level	0.9620	0.9754	1	1	1	1	1	1	7279.147	7279.147	7279.147	N-term(42.0106)
sp|P07477|TRY1_HUMAN	P07477	TRY1_HUMAN	PRSS1	247	Homo sapiens OX=9606	Serine protease 1	1:Experimental evidence at protein level	0.9450	0.9942	1	0	1	3	0	3	45377.78	0	45377.78			sp|P07478|TRY2_HUMAN, sp|Q8NHM4|TRY6_HUMAN
sp|P56182|RRP1_HUMAN	P56182	RRP1_HUMAN	RRP1	461	Homo sapiens OX=9606	Ribosomal RNA processing protein 1 homolog A	1:Experimental evidence at protein level	0.8889	0.9875	1	1	1	1	1	1	43992.707	43992.707	43992.707
sp|P07305|H10_HUMAN	P07305	H10_HUMAN	H1-0	194	Homo sapiens OX=9606	Histone H1.0	1:Experimental evidence at protein level	0.6907	0.9567	1	1	1	2	2	2	6400.832	6400.832	6400.832	N-term(42.0106)
sp|P04792|HSPB1_HUMAN	P04792	HSPB1_HUMAN	HSPB1	205	Homo sapiens OX=9606	Heat shock protein beta-1	1:Experimental evidence at protein level	0.6458	0.9474	1	1	1	1	1	1	18562.023	18562.023	18562.023
sp|P08311|CATG_HUMAN	P08311	CATG_HUMAN	CTSG	255	Homo sapiens	Cathepsin G	1:Experimental evidence at protein level	0.5198	0.9145	1	1	1	1	1	1	12077.189	12077.189	12077.189
sp|P54920|SNAA_HUMAN	P54920	SNAA_HUMAN	NAPA	295	Homo sapiens OX=9606	Alpha-soluble NSF attachment protein	1:Experimental evidence at protein level	0.4795	0.8839	1	1	1	1	1	1	34966.6	34966.6	34966.6
sp|P02458|CO2A1_HUMAN	P02458	CO2A1_HUMAN	COL2A1	1487	Homo sapiens OX=9606	Collagen alpha-1(II) chain	1:Experimental evidence at protein level	0.4244	0.8793	1	1	1	1	1	1	94712.16	94712.16	94712.16
sp|P01344|IGF2_HUMAN	P01344	IGF2_HUMAN	IGF2	180	Homo sapiens	Insulin-like growth factor II	1:Experimental evidence at protein level	0.3854	0.8611	1	1	1	1	1	1	25602.12	25602.12	25602.12	6C(57.0214), 7C(57.0214)
sp|P04908|H2A1B_HUMAN	P04908	H2A1B_HUMAN	H2AC8	130	Homo sapiens OX=9606	Histone H2A type 1-B/E	1:Experimental evidence at protein level	0.3413	0.8366	1	0	1	1	0	1	32705.79	0	32705.79			sp|P0C0S5|H2AZ_HUMAN, sp|P0C0S8|H2A1_HUMAN, sp|P16104|H2AX_HUMAN, sp|P20671|H2A1D_HUMAN, sp|Q16777|H2A2C_HUMAN, sp|Q6FI13|H2A2A_HUMAN, sp|Q71UI9|H2AV_HUMAN, sp|Q7L7L0|H2A3_HUMAN, sp|Q8IUE6|H2A2B_HUMAN, sp|Q93077|H2A1C_HUMAN, sp|Q96KK5|H2A1H_HUMAN, sp|Q96QV6|H2A1A_HUMAN, sp|Q99878|H2A1J_HUMAN, sp|Q9BTM1|H2AJ_HUMAN
