# Supplementary material for: Enhancing late postmortem interval prediction: a pilot study integrating proteomics and machine learning to distinguish human bone remains over 15 years
Source: Biol Res. 2024 Oct 24;57:75. doi: 10.1186/s40659-024-00552-8 (PMC11515459; doi:10.1186/s40659-024-00552-8)
Supplement: Supplementary file 7 — Supplementary Material 7. Raw intensities [file 40659_2024_552_MOESM7_ESM.zip › Tryptic/MD4C_5.tsv]

Protein	Protein ID	Entry Name	Gene	Length	Organism	Protein Description	Protein Existence	Protein Probability	Top Peptide Probability	Total Peptides	Unique Peptides	Razor Peptides	Total Spectral Count	Unique Spectral Count	Razor Spectral Count	Total Intensity	Unique Intensity	Razor Intensity	Razor Assigned Modifications	Razor Observed Modifications	Indistinguishable Proteins
Biognosys|iRT-Kit_WR_fusion	Biognosys|iRT-Kit_WR_fusion GN=iRTKit	Biognosys|iRT-Kit_WR_fusion GN=iRTKit	iRTKit	134		GN=iRTKit		1.0000	0.9990	11	11	11	338	338	338	9.639178E7	9.639178E7	9.639178E7
contam_sp|O77727|K1C15_SHEEP	O77727	K1C15_SHEEP	KRT15	453	Ovis aries	Keratin, type I cytoskeletal 15	2:Experimental evidence at transcript level	1.0000	0.9989	2	1	1	14	13	13	279977.72	235793.97	235793.97	15M(15.9949)
contam_sp|P00761|TRYP_PIG	P00761	TRYP_PIG		231	Sus scrofa	Trypsin	1:Experimental evidence at protein level	1.0000	0.9989	3	3	3	15	15	15	1752153.1	1752153.1	1752153.1	17M(15.9949)
sp|P02452|CO1A1_HUMAN	P02452	CO1A1_HUMAN	COL1A1	1464	Homo sapiens OX=9606	Collagen alpha-1(I) chain	1:Experimental evidence at protein level	1.0000	0.9990	6	6	6	23	23	23	2033900.6	2033900.6	2033900.6	11M(15.9949)
sp|P02538|K2C6A_HUMAN	P02538	K2C6A_HUMAN	KRT6A	564	Homo sapiens OX=9606	Keratin, type II cytoskeletal 6A	1:Experimental evidence at protein level	1.0000	0.9988	6	0	6	14	0	14	406114.0	0	406114.0	23M(15.9949),10M(15.9949),9C(57.0214),8C(57.0214)
sp|P04264|K2C1_HUMAN	P04264	K2C1_HUMAN	KRT1	644	Homo sapiens	Keratin, type II cytoskeletal 1	1:Experimental evidence at protein level	1.0000	0.9990	2	2	2	8	8	8	34737.78	34737.78	34737.78	4C(57.0214),22M(15.9949)
sp|P05109|S10A8_HUMAN	P05109	S10A8_HUMAN	S100A8	93	Homo sapiens OX=9606	Protein S100-A8	1:Experimental evidence at protein level	1.0000	0.9990	2	2	2	8	8	8	148071.78	148071.78	148071.78	6C(57.0214)
sp|P07305|H10_HUMAN	P07305	H10_HUMAN	H1-0	194	Homo sapiens OX=9606	Histone H1.0	1:Experimental evidence at protein level	1.0000	0.9932	1	1	1	7	7	7	56887.125	56887.125	56887.125	N-term(42.0106)
sp|P08123|CO1A2_HUMAN	P08123	CO1A2_HUMAN	COL1A2	1366	Homo sapiens OX=9606	Collagen alpha-2(I) chain	1:Experimental evidence at protein level	1.0000	0.9990	4	4	4	7	7	7	276207.62	276207.62	276207.62
sp|P10412|H14_HUMAN	P10412	H14_HUMAN	H1-4	219	Homo sapiens OX=9606	Histone H1.4	1:Experimental evidence at protein level	1.0000	0.9989	9	3	9	13	6	13	1063222.8	959555.0	1063222.8	N-term(42.0106),N-term(42.0106),N-term(42.0106)
sp|P13646|K1C13_HUMAN	P13646	K1C13_HUMAN	KRT13	458	Homo sapiens OX=9606	Keratin, type I cytoskeletal 13	1:Experimental evidence at protein level	1.0000	0.9990	10	6	10	20	10	20	705944.94	398162.47	705944.94	12C(57.0214),17C(57.0214),17M(15.9949)
sp|P16403|H12_HUMAN	P16403	H12_HUMAN	H1-2	213	Homo sapiens OX=9606	Histone H1.2	1:Experimental evidence at protein level	1.0000	0.9973	9	3	3	10	3	3	430822.28	198354.89	198354.89	N-term(42.0106),N-term(42.0106),N-term(42.0106)
sp|P68871|HBB_HUMAN	P68871	HBB_HUMAN	HBB	147	Homo sapiens	Hemoglobin subunit beta	1:Experimental evidence at protein level	1.0000	0.9959	3	1	3	5	1	5	1343500.8	84041.0	1343500.8
sp|P69905|HBA_HUMAN	P69905	HBA_HUMAN	HBA1	142	Homo sapiens	Hemoglobin subunit alpha	1:Experimental evidence at protein level	1.0000	0.9973	5	5	5	13	13	13	3687427.0	3687427.0	3687427.0	1M(15.9949),N-term(42.0106)
sp|O60814|H2B1K_HUMAN	O60814	H2B1K_HUMAN	H2BC12	126	Homo sapiens OX=9606	Histone H2B type 1-K	1:Experimental evidence at protein level	0.9969	0.9940	2	0	2	3	0	3	311959.28	0	311959.28			sp|P06899|H2B1J_HUMAN, sp|P57053|H2BFS_HUMAN, sp|P62807|H2B1C_HUMAN, sp|Q16778|H2B2E_HUMAN
sp|P33778|H2B1B_HUMAN	P33778	H2B1B_HUMAN	H2BC3	126	Homo sapiens OX=9606	Histone H2B type 1-B	1:Experimental evidence at protein level	0.9962	0.9926	2	0	1	2	0	1	128246.305	0	26090.08			sp|Q99877|H2B1N_HUMAN
sp|P02765|FETUA_HUMAN	P02765	FETUA_HUMAN	AHSG	367	Homo sapiens OX=9606	Alpha-2-HS-glycoprotein	1:Experimental evidence at protein level	0.9959	0.9984	1	1	1	7	7	7	369530.78	369530.78	369530.78	18C(57.0214)
sp|P06702|S10A9_HUMAN	P06702	S10A9_HUMAN	S100A9	114	Homo sapiens OX=9606	Protein S100-A9	1:Experimental evidence at protein level	0.9932	0.9521	1	1	1	1	1	1	86280.44	86280.44	86280.44
sp|P13645|K1C10_HUMAN	P13645	K1C10_HUMAN	KRT10	584	Homo sapiens	Keratin, type I cytoskeletal 10	1:Experimental evidence at protein level	0.9737	0.9898	1	1	1	1	1	1	51069.863	51069.863	51069.863
sp|P16401|H15_HUMAN	P16401	H15_HUMAN	H1-5	226	Homo sapiens OX=9606	Histone H1.5	1:Experimental evidence at protein level	0.9674	0.9748	2	1	1	2	1	1	98919.875	30347.963	30347.963	N-term(42.0106)
sp|P23528|COF1_HUMAN	P23528	COF1_HUMAN	CFL1	166	Homo sapiens OX=9606	Cofilin-1	1:Experimental evidence at protein level	0.9665	0.9870	1	1	1	1	1	1	63644.656	63644.656	63644.656	N-term(42.0106)
sp|P19013|K2C4_HUMAN	P19013	K2C4_HUMAN	KRT4	520	Homo sapiens OX=9606	Keratin, type II cytoskeletal 4	1:Experimental evidence at protein level	0.9659	0.9627	1	1	1	1	1	1	25911.35	25911.35	25911.35
sp|P23527|H2B1O_HUMAN	P23527	H2B1O_HUMAN	H2BC17	126	Homo sapiens OX=9606	Histone H2B type 1-O	1:Experimental evidence at protein level	0.9643	0.9724	2	0	1	2	0	1	140243.05	0	38086.82			sp|Q5QNW6|H2B2F_HUMAN, sp|Q93079|H2B1H_HUMAN
sp|P26583|HMGB2_HUMAN	P26583	HMGB2_HUMAN	HMGB2	209	Homo sapiens OX=9606	High mobility group protein B2	1:Experimental evidence at protein level	0.9346	0.9741	1	1	1	1	1	1	48503.156	48503.156	48503.156
sp|P02768|ALBU_HUMAN	P02768	ALBU_HUMAN	ALB	609	Homo sapiens	Serum albumin	1:Experimental evidence at protein level	0.9010	0.9599	1	1	1	8	8	8	16226.094	16226.094	16226.094
