# Supplementary material for: Enhancing late postmortem interval prediction: a pilot study integrating proteomics and machine learning to distinguish human bone remains over 15 years
Source: Biol Res. 2024 Oct 24;57:75. doi: 10.1186/s40659-024-00552-8 (PMC11515459; doi:10.1186/s40659-024-00552-8)
Supplement: Supplementary file 7 — Supplementary Material 7. Raw intensities [file 40659_2024_552_MOESM7_ESM.zip › Tryptic/MR1_1C.tsv]

Protein	Protein ID	Entry Name	Gene	Length	Organism	Protein Description	Protein Existence	Protein Probability	Top Peptide Probability	Total Peptides	Unique Peptides	Razor Peptides	Total Spectral Count	Unique Spectral Count	Razor Spectral Count	Total Intensity	Unique Intensity	Razor Intensity	Razor Assigned Modifications	Razor Observed Modifications	Indistinguishable Proteins
Biognosys|iRT-Kit_WR_fusion	Biognosys|iRT-Kit_WR_fusion GN=iRTKit	Biognosys|iRT-Kit_WR_fusion GN=iRTKit	iRTKit	134		GN=iRTKit		1.0000	0.9990	11	11	11	601	601	601	1.27886E8	1.27886E8	1.27886E8
contam_sp|O77727|K1C15_SHEEP	O77727	K1C15_SHEEP	KRT15	453	Ovis aries	Keratin, type I cytoskeletal 15	2:Experimental evidence at transcript level	1.0000	0.9990	3	1	3	99	97	99	381008.3	289286.53	381008.3	15M(15.9949)
contam_sp|P00761|TRYP_PIG	P00761	TRYP_PIG		231	Sus scrofa	Trypsin	1:Experimental evidence at protein level	1.0000	0.9990	4	4	4	20	20	20	3367244.5	3367244.5	3367244.5
sp|P02452|CO1A1_HUMAN	P02452	CO1A1_HUMAN	COL1A1	1464	Homo sapiens OX=9606	Collagen alpha-1(I) chain	1:Experimental evidence at protein level	1.0000	0.9990	5	5	5	18	18	18	1378291.6	1378291.6	1378291.6	11M(15.9949)
sp|P02538|K2C6A_HUMAN	P02538	K2C6A_HUMAN	KRT6A	564	Homo sapiens OX=9606	Keratin, type II cytoskeletal 6A	1:Experimental evidence at protein level	1.0000	0.9990	8	0	8	37	0	37	487837.62	0	487837.62	8C(57.0214),23M(15.9949),10M(15.9949),10M(15.9949), 23M(15.9949)
sp|P02768|ALBU_HUMAN	P02768	ALBU_HUMAN	ALB	609	Homo sapiens	Serum albumin	1:Experimental evidence at protein level	1.0000	0.9980	2	2	2	12	12	12	40193.844	40193.844	40193.844	6M(15.9949)
sp|P04264|K2C1_HUMAN	P04264	K2C1_HUMAN	KRT1	644	Homo sapiens	Keratin, type II cytoskeletal 1	1:Experimental evidence at protein level	1.0000	0.9990	3	2	3	9	8	9	84439.84	45238.484	84439.84	4C(57.0214)
sp|P05109|S10A8_HUMAN	P05109	S10A8_HUMAN	S100A8	93	Homo sapiens OX=9606	Protein S100-A8	1:Experimental evidence at protein level	1.0000	0.9990	4	4	4	7	7	7	158008.92	158008.92	158008.92	6C(57.0214)
sp|P06702|S10A9_HUMAN	P06702	S10A9_HUMAN	S100A9	114	Homo sapiens OX=9606	Protein S100-A9	1:Experimental evidence at protein level	1.0000	0.9990	3	3	3	4	4	4	103935.48	103935.48	103935.48
sp|P08123|CO1A2_HUMAN	P08123	CO1A2_HUMAN	COL1A2	1366	Homo sapiens OX=9606	Collagen alpha-2(I) chain	1:Experimental evidence at protein level	1.0000	0.9990	6	6	6	10	10	10	232798.0	232798.0	232798.0	12M(15.9949), 9M(15.9949)
sp|P13645|K1C10_HUMAN	P13645	K1C10_HUMAN	KRT10	584	Homo sapiens	Keratin, type I cytoskeletal 10	1:Experimental evidence at protein level	1.0000	0.9969	2	2	2	3	3	3	68296.42	68296.42	68296.42
sp|P13646|K1C13_HUMAN	P13646	K1C13_HUMAN	KRT13	458	Homo sapiens OX=9606	Keratin, type I cytoskeletal 13	1:Experimental evidence at protein level	1.0000	0.9990	13	9	11	54	36	52	789536.5	368165.38	789536.5	12C(57.0214),28C(57.0214),17C(57.0214)
sp|P19013|K2C4_HUMAN	P19013	K2C4_HUMAN	KRT4	520	Homo sapiens OX=9606	Keratin, type II cytoskeletal 4	1:Experimental evidence at protein level	1.0000	0.9976	3	3	3	5	5	5	64396.883	64396.883	64396.883
sp|P04406|G3P_HUMAN	P04406	G3P_HUMAN	GAPDH	335	Homo sapiens OX=9606	Glyceraldehyde-3-phosphate dehydrogenase	1:Experimental evidence at protein level	0.9997	0.9804	2	2	2	4	4	4	30113.87	30113.87	30113.87
sp|P08779|K1C16_HUMAN	P08779	K1C16_HUMAN	KRT16	473	Homo sapiens OX=9606	Keratin, type I cytoskeletal 16	1:Experimental evidence at protein level	0.9997	0.9152	2	1	1	3	2	2	49210.5	20671.453	20671.453	15M(15.9949)
sp|P60709|ACTB_HUMAN	P60709	ACTB_HUMAN	ACTB	375	Homo sapiens OX=9606	Actin, cytoplasmic 1	1:Experimental evidence at protein level	0.9759	0.9990	1	0	1	2	0	2	18339.602	0	18339.602	2C(57.0214)		sp|P63261|ACTG_HUMAN, sp|Q6S8J3|POTEE_HUMAN
sp|P31949|S10AB_HUMAN	P31949	S10AB_HUMAN	S100A11	105	Homo sapiens OX=9606	Protein S100-A11	1:Experimental evidence at protein level	0.9704	0.9988	1	1	1	1	1	1	9298.48	9298.48	9298.48
sp|P07477|TRY1_HUMAN	P07477	TRY1_HUMAN	PRSS1	247	Homo sapiens OX=9606	Serine protease 1	1:Experimental evidence at protein level	0.9364	0.9973	1	0	1	3	0	3	19240.13	0	19240.13			sp|P07478|TRY2_HUMAN, sp|Q8NHM4|TRY6_HUMAN
sp|Q01469|FABP5_HUMAN	Q01469	FABP5_HUMAN	FABP5	135	Homo sapiens OX=9606	Fatty acid-binding protein 5	1:Experimental evidence at protein level	0.7570	0.9871	1	1	1	3	3	3	23858.617	23858.617	23858.617	12C(57.0214), 5C(57.0214)
sp|P12273|PIP_HUMAN	P12273	PIP_HUMAN	PIP	146	Homo sapiens OX=9606	Prolactin-inducible protein	1:Experimental evidence at protein level	0.7379	0.9858	1	1	1	1	1	1	9702.105	9702.105	9702.105	21C(57.0214)
sp|P04083|ANXA1_HUMAN	P04083	ANXA1_HUMAN	ANXA1	346	Homo sapiens OX=9606	Annexin A1	1:Experimental evidence at protein level	0.7214	0.9846	1	1	1	1	1	1	14002.546	14002.546	14002.546
sp|P56182|RRP1_HUMAN	P56182	RRP1_HUMAN	RRP1	461	Homo sapiens OX=9606	Ribosomal RNA processing protein 1 homolog A	1:Experimental evidence at protein level	0.2438	0.8881	1	1	1	2	2	2	38542.69	38542.69	38542.69
sp|O94933|SLIK3_HUMAN	O94933	SLIK3_HUMAN	SLITRK3	977	Homo sapiens OX=9606	SLIT and NTRK-like protein 3	1:Experimental evidence at protein level	0.0000	0.8304	1	1	1	1	1	1	32107.941	32107.941	32107.941
sp|P02462|CO4A1_HUMAN	P02462	CO4A1_HUMAN	COL4A1	1669	Homo sapiens OX=9606	Collagen alpha-1(IV) chain	1:Experimental evidence at protein level	0.0000	0.8563	1	1	1	1	1	1	32561.566	32561.566	32561.566
