# Supplementary material for: Enhancing late postmortem interval prediction: a pilot study integrating proteomics and machine learning to distinguish human bone remains over 15 years
Source: Biol Res. 2024 Oct 24;57:75. doi: 10.1186/s40659-024-00552-8 (PMC11515459; doi:10.1186/s40659-024-00552-8)
Supplement: Supplementary file 7 — Supplementary Material 7. Raw intensities [file 40659_2024_552_MOESM7_ESM.zip › Tryptic/MR1_3T.tsv]

Protein	Protein ID	Entry Name	Gene	Length	Organism	Protein Description	Protein Existence	Protein Probability	Top Peptide Probability	Total Peptides	Unique Peptides	Razor Peptides	Total Spectral Count	Unique Spectral Count	Razor Spectral Count	Total Intensity	Unique Intensity	Razor Intensity	Razor Assigned Modifications	Razor Observed Modifications	Indistinguishable Proteins
Biognosys|iRT-Kit_WR_fusion	Biognosys|iRT-Kit_WR_fusion GN=iRTKit	Biognosys|iRT-Kit_WR_fusion GN=iRTKit	iRTKit	134		GN=iRTKit		1.0000	0.9988	11	11	11	226	226	226	6.3501052E7	6.3501052E7	6.3501052E7
contam_sp|P00761|TRYP_PIG	P00761	TRYP_PIG		231	Sus scrofa	Trypsin	1:Experimental evidence at protein level	1.0000	0.9976	5	5	5	18	18	18	1786966.1	1786966.1	1786966.1	17M(15.9949),2C(57.0214), 9C(57.0214)
sp|P02452|CO1A1_HUMAN	P02452	CO1A1_HUMAN	COL1A1	1464	Homo sapiens OX=9606	Collagen alpha-1(I) chain	1:Experimental evidence at protein level	1.0000	0.9990	11	11	11	30	30	30	9180597.0	9180597.0	9180597.0	11M(15.9949)
sp|P05109|S10A8_HUMAN	P05109	S10A8_HUMAN	S100A8	93	Homo sapiens OX=9606	Protein S100-A8	1:Experimental evidence at protein level	1.0000	0.9989	2	2	2	6	6	6	112560.484	112560.484	112560.484	6C(57.0214)
sp|P08123|CO1A2_HUMAN	P08123	CO1A2_HUMAN	COL1A2	1366	Homo sapiens OX=9606	Collagen alpha-2(I) chain	1:Experimental evidence at protein level	1.0000	0.9987	7	7	7	13	13	13	1378864.8	1378864.8	1378864.8	9M(15.9949),12M(15.9949), 9M(15.9949)
sp|P13646|K1C13_HUMAN	P13646	K1C13_HUMAN	KRT13	458	Homo sapiens OX=9606	Keratin, type I cytoskeletal 13	1:Experimental evidence at protein level	1.0000	0.9983	6	5	6	9	8	9	325902.5	236455.39	325902.5	12C(57.0214),28C(57.0214),17C(57.0214)
sp|P02538|K2C6A_HUMAN	P02538	K2C6A_HUMAN	KRT6A	564	Homo sapiens OX=9606	Keratin, type II cytoskeletal 6A	1:Experimental evidence at protein level	0.9999	0.9878	2	0	2	4	0	4	124998.08	0	124998.08			sp|P48668|K2C6C_HUMAN
sp|P04264|K2C1_HUMAN	P04264	K2C1_HUMAN	KRT1	644	Homo sapiens	Keratin, type II cytoskeletal 1	1:Experimental evidence at protein level	0.9998	0.9944	2	1	2	2	1	2	47891.9	20804.652	47891.9	4C(57.0214)
contam_sp|O77727|K1C15_SHEEP	O77727	K1C15_SHEEP	KRT15	453	Ovis aries	Keratin, type I cytoskeletal 15	2:Experimental evidence at transcript level	0.9978	0.9983	1	1	1	8	8	8	96572.48	96572.48	96572.48
sp|P02765|FETUA_HUMAN	P02765	FETUA_HUMAN	AHSG	367	Homo sapiens OX=9606	Alpha-2-HS-glycoprotein	1:Experimental evidence at protein level	0.9971	0.9986	1	1	1	3	3	3	227950.62	227950.62	227950.62	18C(57.0214)
sp|Q9ULL5|PRR12_HUMAN	Q9ULL5	PRR12_HUMAN	PRR12	2036	Homo sapiens OX=9606	Proline-rich protein 12	1:Experimental evidence at protein level	0.9724	0.8965	1	1	1	1	1	1	7376.116	7376.116	7376.116
sp|P19013|K2C4_HUMAN	P19013	K2C4_HUMAN	KRT4	520	Homo sapiens OX=9606	Keratin, type II cytoskeletal 4	1:Experimental evidence at protein level	0.9566	0.9781	1	1	1	1	1	1	20033.219	20033.219	20033.219
sp|Q99456|K1C12_HUMAN	Q99456	K1C12_HUMAN	KRT12	494	Homo sapiens OX=9606	Keratin, type I cytoskeletal 12	1:Experimental evidence at protein level	0.8972	0.8510	2	1	1	2	1	1	139108.28	2447.895	2447.895
sp|O96009|NAPSA_HUMAN	O96009	NAPSA_HUMAN	NAPSA	420	Homo sapiens OX=9606	Napsin-A	1:Experimental evidence at protein level	0.8194	0.9020	1	1	1	1	1	1	8754.256	8754.256	8754.256
sp|P13645|K1C10_HUMAN	P13645	K1C10_HUMAN	KRT10	584	Homo sapiens	Keratin, type I cytoskeletal 10	1:Experimental evidence at protein level	0.7292	0.8453	1	1	1	2	2	2	26471.9	26471.9	26471.9
sp|O15525|MAFG_HUMAN	O15525	MAFG_HUMAN	MAFG	162	Homo sapiens OX=9606	Transcription factor MafG	1:Experimental evidence at protein level	0.7187	0.8279	1	1	1	1	1	1	23005.707	23005.707	23005.707
sp|P43629|KI3L1_HUMAN	P43629	KI3L1_HUMAN	KIR3DL1	444	Homo sapiens OX=9606	Killer cell immunoglobulin-like receptor 3DL1	1:Experimental evidence at protein level	0.6786	0.8108	1	1	1	1	1	1	6136.104	6136.104	6136.104	27C(57.0214)
sp|Q01546|K22O_HUMAN	Q01546	K22O_HUMAN	KRT76	638	Homo sapiens OX=9606	Keratin, type II cytoskeletal 2 oral	1:Experimental evidence at protein level	0.6421	0.7845	1	1	1	1	1	1	54990.707	54990.707	54990.707	7M(15.9949)
