# Supplementary material for: Enhancing late postmortem interval prediction: a pilot study integrating proteomics and machine learning to distinguish human bone remains over 15 years
Source: Biol Res. 2024 Oct 24;57:75. doi: 10.1186/s40659-024-00552-8 (PMC11515459; doi:10.1186/s40659-024-00552-8)
Supplement: Supplementary file 7 — Supplementary Material 7. Raw intensities [file 40659_2024_552_MOESM7_ESM.zip › Tryptic/MR1_7C.tsv]

Protein	Protein ID	Entry Name	Gene	Length	Organism	Protein Description	Protein Existence	Protein Probability	Top Peptide Probability	Total Peptides	Unique Peptides	Razor Peptides	Total Spectral Count	Unique Spectral Count	Razor Spectral Count	Total Intensity	Unique Intensity	Razor Intensity	Razor Assigned Modifications	Razor Observed Modifications	Indistinguishable Proteins
Biognosys|iRT-Kit_WR_fusion	Biognosys|iRT-Kit_WR_fusion GN=iRTKit	Biognosys|iRT-Kit_WR_fusion GN=iRTKit	iRTKit	134		GN=iRTKit		1.0000	0.9989	11	11	11	458	458	458	1.2718629E8	1.2718629E8	1.2718629E8
contam_sp|O77727|K1C15_SHEEP	O77727	K1C15_SHEEP	KRT15	453	Ovis aries	Keratin, type I cytoskeletal 15	2:Experimental evidence at transcript level	1.0000	0.9985	2	1	2	40	39	40	278639.56	184016.1	278639.56	15M(15.9949)
contam_sp|P00761|TRYP_PIG	P00761	TRYP_PIG		231	Sus scrofa	Trypsin	1:Experimental evidence at protein level	1.0000	0.9989	4	4	4	28	28	28	5815046.0	5815046.0	5815046.0	17M(15.9949)
sp|P02452|CO1A1_HUMAN	P02452	CO1A1_HUMAN	COL1A1	1464	Homo sapiens OX=9606	Collagen alpha-1(I) chain	1:Experimental evidence at protein level	1.0000	0.9990	11	11	11	38	38	38	4378116.0	4378116.0	4378116.0	11M(15.9949)
sp|P02538|K2C6A_HUMAN	P02538	K2C6A_HUMAN	KRT6A	564	Homo sapiens OX=9606	Keratin, type II cytoskeletal 6A	1:Experimental evidence at protein level	1.0000	0.9988	5	1	5	16	1	16	577299.6	216960.1	577299.6	23M(15.9949),10M(15.9949)
sp|P04264|K2C1_HUMAN	P04264	K2C1_HUMAN	KRT1	644	Homo sapiens	Keratin, type II cytoskeletal 1	1:Experimental evidence at protein level	1.0000	0.9985	2	1	2	9	8	9	61205.9	31214.531	61205.9	4C(57.0214)
sp|P05109|S10A8_HUMAN	P05109	S10A8_HUMAN	S100A8	93	Homo sapiens OX=9606	Protein S100-A8	1:Experimental evidence at protein level	1.0000	0.9987	2	2	2	7	7	7	201819.25	201819.25	201819.25	6C(57.0214)
sp|P08123|CO1A2_HUMAN	P08123	CO1A2_HUMAN	COL1A2	1366	Homo sapiens OX=9606	Collagen alpha-2(I) chain	1:Experimental evidence at protein level	1.0000	0.9989	9	9	9	21	21	21	2520331.2	2520331.2	2520331.2	12M(15.9949), 9M(15.9949)
sp|P13646|K1C13_HUMAN	P13646	K1C13_HUMAN	KRT13	458	Homo sapiens OX=9606	Keratin, type I cytoskeletal 13	1:Experimental evidence at protein level	1.0000	0.9988	10	7	9	25	11	24	719955.8	316851.38	719955.8	17C(57.0214),12C(57.0214),17M(15.9949)
contam_sp|P02666|CASB_BOVIN	P02666	CASB_BOVIN	CSN2	224	Bos taurus	Beta-casein	1:Experimental evidence at protein level	0.9998	0.8438	1	1	1	4	4	4	204794.22	204794.22	204794.22	2M(15.9949)		rev_sp|Q92540|SMG7_HUMAN
sp|P06702|S10A9_HUMAN	P06702	S10A9_HUMAN	S100A9	114	Homo sapiens OX=9606	Protein S100-A9	1:Experimental evidence at protein level	0.9990	0.9802	2	2	2	3	3	3	91319.1	91319.1	91319.1
sp|P19013|K2C4_HUMAN	P19013	K2C4_HUMAN	KRT4	520	Homo sapiens OX=9606	Keratin, type II cytoskeletal 4	1:Experimental evidence at protein level	0.9978	0.9988	1	1	1	2	2	2	42352.953	42352.953	42352.953
sp|Q99456|K1C12_HUMAN	Q99456	K1C12_HUMAN	KRT12	494	Homo sapiens OX=9606	Keratin, type I cytoskeletal 12	1:Experimental evidence at protein level	0.9975	0.9863	3	1	1	14	1	1	535854.8	9997.211	9997.211
sp|P10451|OSTP_HUMAN	P10451	OSTP_HUMAN	SPP1	314	Homo sapiens OX=9606	Osteopontin	1:Experimental evidence at protein level	0.9949	0.8882	2	2	2	3	3	3	68534.78	68534.78	68534.78
sp|P04004|VTNC_HUMAN	P04004	VTNC_HUMAN	VTN	478	Homo sapiens OX=9606	Vitronectin	1:Experimental evidence at protein level	0.9908	0.9919	1	1	1	1	1	1	38101.152	38101.152	38101.152	9C(57.0214)
contam_sp|P02663|CASA2_BOVIN	P02663	CASA2_BOVIN	CSN1S2	222	Bos taurus	Alpha-S2-casein	1:Experimental evidence at protein level	0.9725	0.8426	1	0	1	1	0	1	37429.9	0	37429.9			rev_sp|Q6N022|TEN4_HUMAN, sp|P23458|JAK1_HUMAN
sp|P02765|FETUA_HUMAN	P02765	FETUA_HUMAN	AHSG	367	Homo sapiens OX=9606	Alpha-2-HS-glycoprotein	1:Experimental evidence at protein level	0.9577	0.9870	1	1	1	1	1	1	50156.7	50156.7	50156.7	18C(57.0214)
sp|P02768|ALBU_HUMAN	P02768	ALBU_HUMAN	ALB	609	Homo sapiens	Serum albumin	1:Experimental evidence at protein level	0.9554	0.9863	1	1	1	18	18	18	24484.514	24484.514	24484.514
sp|P00734|THRB_HUMAN	P00734	THRB_HUMAN	F2	622	Homo sapiens OX=9606	Prothrombin	1:Experimental evidence at protein level	0.9354	0.9798	1	1	1	1	1	1	88281.94	88281.94	88281.94
sp|P13645|K1C10_HUMAN	P13645	K1C10_HUMAN	KRT10	584	Homo sapiens	Keratin, type I cytoskeletal 10	1:Experimental evidence at protein level	0.9154	0.9732	1	1	1	1	1	1	53803.8	53803.8	53803.8
sp|P07477|TRY1_HUMAN	P07477	TRY1_HUMAN	PRSS1	247	Homo sapiens OX=9606	Serine protease 1	1:Experimental evidence at protein level	0.9071	0.9704	1	0	1	11	0	11	114785.31	0	114785.31			sp|P07478|TRY2_HUMAN, sp|Q8NHM4|TRY6_HUMAN
sp|P31151|S10A7_HUMAN	P31151	S10A7_HUMAN	S100A7	101	Homo sapiens OX=9606	Protein S100-A7	1:Experimental evidence at protein level	0.7904	0.9268	1	1	1	1	1	1	6172.7075	6172.7075	6172.7075
sp|P60709|ACTB_HUMAN	P60709	ACTB_HUMAN	ACTB	375	Homo sapiens OX=9606	Actin, cytoplasmic 1	1:Experimental evidence at protein level	0.7860	0.9250	1	0	1	1	0	1	18955.818	0	18955.818	2C(57.0214)		sp|P63261|ACTG_HUMAN, sp|Q6S8J3|POTEE_HUMAN
sp|P29508|SPB3_HUMAN	P29508	SPB3_HUMAN	SERPINB3	390	Homo sapiens OX=9606	Serpin B3	1:Experimental evidence at protein level	0.7602	0.9141	1	1	1	1	1	1	9040.219	9040.219	9040.219
sp|P04406|G3P_HUMAN	P04406	G3P_HUMAN	GAPDH	335	Homo sapiens OX=9606	Glyceraldehyde-3-phosphate dehydrogenase	1:Experimental evidence at protein level	0.6856	0.8730	1	1	1	2	2	2	10382.485	10382.485	10382.485
sp|Q9UBD6|RHCG_HUMAN	Q9UBD6	RHCG_HUMAN	RHCG	479	Homo sapiens OX=9606	Ammonium transporter Rh type C	1:Experimental evidence at protein level	0.6357	0.8542	1	1	1	1	1	1	0	0	0	7C(57.0214)
sp|P02461|CO3A1_HUMAN	P02461	CO3A1_HUMAN	COL3A1	1464	Homo sapiens OX=9606	Collagen alpha-1(III) chain	1:Experimental evidence at protein level	0.5961	0.8321	1	1	1	1	1	1	58854.754	58854.754	58854.754			sp|P02461|CO3A1_HUMAN
sp|P56182|RRP1_HUMAN	P56182	RRP1_HUMAN	RRP1	461	Homo sapiens OX=9606	Ribosomal RNA processing protein 1 homolog A	1:Experimental evidence at protein level	0.5941	0.8309	1	1	1	1	1	1	48693.05	48693.05	48693.05
sp|Q5TAT6|CODA1_HUMAN	Q5TAT6	CODA1_HUMAN	COL13A1	717	Homo sapiens OX=9606	Collagen alpha-1(XIII) chain	1:Experimental evidence at protein level	0.5115	0.7786	1	1	1	1	1	1	13094.24	13094.24	13094.24
