# Supplementary material for: Enhancing late postmortem interval prediction: a pilot study integrating proteomics and machine learning to distinguish human bone remains over 15 years
Source: Biol Res. 2024 Oct 24;57:75. doi: 10.1186/s40659-024-00552-8 (PMC11515459; doi:10.1186/s40659-024-00552-8)
Supplement: Supplementary file 7 — Supplementary Material 7. Raw intensities [file 40659_2024_552_MOESM7_ESM.zip › Tryptic/MR2_12T.tsv]

Protein	Protein ID	Entry Name	Gene	Length	Organism	Protein Description	Protein Existence	Protein Probability	Top Peptide Probability	Total Peptides	Unique Peptides	Razor Peptides	Total Spectral Count	Unique Spectral Count	Razor Spectral Count	Total Intensity	Unique Intensity	Razor Intensity	Razor Assigned Modifications	Razor Observed Modifications	Indistinguishable Proteins
Biognosys|iRT-Kit_WR_fusion	Biognosys|iRT-Kit_WR_fusion GN=iRTKit	Biognosys|iRT-Kit_WR_fusion GN=iRTKit	iRTKit	134		GN=iRTKit		1.0000	0.9988	11	11	11	423	423	423	1.0826441E8	1.0826441E8	1.0826441E8
contam_sp|O77727|K1C15_SHEEP	O77727	K1C15_SHEEP	KRT15	453	Ovis aries	Keratin, type I cytoskeletal 15	2:Experimental evidence at transcript level	1.0000	0.9954	1	1	1	14	14	14	130436.47	130436.47	130436.47	15M(15.9949)
contam_sp|P00761|TRYP_PIG	P00761	TRYP_PIG		231	Sus scrofa	Trypsin	1:Experimental evidence at protein level	1.0000	0.9989	3	3	3	29	29	29	2880515.8	2880515.8	2880515.8	17M(15.9949)
sp|P02452|CO1A1_HUMAN	P02452	CO1A1_HUMAN	COL1A1	1464	Homo sapiens OX=9606	Collagen alpha-1(I) chain	1:Experimental evidence at protein level	1.0000	0.9989	11	11	11	33	33	33	6181379.5	6181379.5	6181379.5	6M(15.9949),11M(15.9949)
sp|P02538|K2C6A_HUMAN	P02538	K2C6A_HUMAN	KRT6A	564	Homo sapiens OX=9606	Keratin, type II cytoskeletal 6A	1:Experimental evidence at protein level	1.0000	0.9987	3	0	3	10	0	10	246741.94	0	246741.94	23M(15.9949)		sp|P48668|K2C6C_HUMAN
sp|P05109|S10A8_HUMAN	P05109	S10A8_HUMAN	S100A8	93	Homo sapiens OX=9606	Protein S100-A8	1:Experimental evidence at protein level	1.0000	0.9984	2	2	2	6	6	6	81675.766	81675.766	81675.766
sp|P08123|CO1A2_HUMAN	P08123	CO1A2_HUMAN	COL1A2	1366	Homo sapiens OX=9606	Collagen alpha-2(I) chain	1:Experimental evidence at protein level	1.0000	0.9984	7	7	7	13	13	13	790030.1	790030.1	790030.1	12M(15.9949),9M(15.9949),12M(15.9949), 9M(15.9949)
sp|P13646|K1C13_HUMAN	P13646	K1C13_HUMAN	KRT13	458	Homo sapiens OX=9606	Keratin, type I cytoskeletal 13	1:Experimental evidence at protein level	1.0000	0.9989	7	5	7	13	5	13	409847.34	232267.48	409847.34	12C(57.0214),17C(57.0214)
sp|Q99456|K1C12_HUMAN	Q99456	K1C12_HUMAN	KRT12	494	Homo sapiens OX=9606	Keratin, type I cytoskeletal 12	1:Experimental evidence at protein level	0.9983	0.9974	3	1	1	9	1	1	293708.28	0	0
sp|P04264|K2C1_HUMAN	P04264	K2C1_HUMAN	KRT1	644	Homo sapiens	Keratin, type II cytoskeletal 1	1:Experimental evidence at protein level	0.9975	0.9361	2	1	2	4	3	4	41768.33	17954.322	41768.33	4C(57.0214)
sp|P07477|TRY1_HUMAN	P07477	TRY1_HUMAN	PRSS1	247	Homo sapiens OX=9606	Serine protease 1	1:Experimental evidence at protein level	0.9310	0.9889	1	0	1	12	0	12	95617.63	0	95617.63			sp|P07478|TRY2_HUMAN, sp|Q8NHM4|TRY6_HUMAN
sp|P02765|FETUA_HUMAN	P02765	FETUA_HUMAN	AHSG	367	Homo sapiens OX=9606	Alpha-2-HS-glycoprotein	1:Experimental evidence at protein level	0.8738	0.9787	1	1	1	2	2	2	97899.03	97899.03	97899.03	18C(57.0214)
sp|P02458|CO2A1_HUMAN	P02458	CO2A1_HUMAN	COL2A1	1487	Homo sapiens OX=9606	Collagen alpha-1(II) chain	1:Experimental evidence at protein level	0.8517	0.8409	1	1	1	1	1	1	293316.94	293316.94	293316.94
sp|P12273|PIP_HUMAN	P12273	PIP_HUMAN	PIP	146	Homo sapiens OX=9606	Prolactin-inducible protein	1:Experimental evidence at protein level	0.7925	0.9620	1	1	1	1	1	1	10534.693	10534.693	10534.693	21C(57.0214)
sp|P00734|THRB_HUMAN	P00734	THRB_HUMAN	F2	622	Homo sapiens OX=9606	Prothrombin	1:Experimental evidence at protein level	0.3746	0.7988	1	1	1	1	1	1	46730.574	46730.574	46730.574
sp|P04004|VTNC_HUMAN	P04004	VTNC_HUMAN	VTN	478	Homo sapiens OX=9606	Vitronectin	1:Experimental evidence at protein level	0.3068	0.7458	1	1	1	1	1	1	52445.26	52445.26	52445.26
sp|Q16584|M3K11_HUMAN	Q16584	M3K11_HUMAN	MAP3K11	847	Homo sapiens OX=9606	Mitogen-activated protein kinase kinase kinase 11	1:Experimental evidence at protein level	0.2958	0.7358	1	1	1	1	1	1	22633.781	22633.781	22633.781
sp|Q86UR5|RIMS1_HUMAN	Q86UR5	RIMS1_HUMAN	RIMS1	1692	Homo sapiens OX=9606	Regulating synaptic membrane exocytosis protein 1	1:Experimental evidence at protein level	0.2956	0.7357	1	1	1	1	1	1	13777.377	13777.377	13777.377	1M(15.9949)
sp|Q14774|HLX_HUMAN	Q14774	HLX_HUMAN	HLX	488	Homo sapiens OX=9606	H2.0-like homeobox protein	1:Experimental evidence at protein level	0.2467	0.6847	1	1	1	1	1	1	338408.22	338408.22	338408.22	11C(57.0214)
