# Supplementary material for: Enhancing late postmortem interval prediction: a pilot study integrating proteomics and machine learning to distinguish human bone remains over 15 years
Source: Biol Res. 2024 Oct 24;57:75. doi: 10.1186/s40659-024-00552-8 (PMC11515459; doi:10.1186/s40659-024-00552-8)
Supplement: Supplementary file 7 — Supplementary Material 7. Raw intensities [file 40659_2024_552_MOESM7_ESM.zip › Tryptic/MR2_15T.tsv]

Protein	Protein ID	Entry Name	Gene	Length	Organism	Protein Description	Protein Existence	Protein Probability	Top Peptide Probability	Total Peptides	Unique Peptides	Razor Peptides	Total Spectral Count	Unique Spectral Count	Razor Spectral Count	Total Intensity	Unique Intensity	Razor Intensity	Razor Assigned Modifications	Razor Observed Modifications	Indistinguishable Proteins
Biognosys|iRT-Kit_WR_fusion	Biognosys|iRT-Kit_WR_fusion GN=iRTKit	Biognosys|iRT-Kit_WR_fusion GN=iRTKit	iRTKit	134		GN=iRTKit		1.0000	0.9990	11	11	11	372	372	372	1.0473866E8	1.0473866E8	1.0473866E8
contam_sp|P00761|TRYP_PIG	P00761	TRYP_PIG		231	Sus scrofa	Trypsin	1:Experimental evidence at protein level	1.0000	0.9990	6	6	6	42	42	42	7688856.0	7688856.0	7688856.0	2C(57.0214), 9C(57.0214),17M(15.9949),17M(15.9949)
sp|P02452|CO1A1_HUMAN	P02452	CO1A1_HUMAN	COL1A1	1464	Homo sapiens OX=9606	Collagen alpha-1(I) chain	1:Experimental evidence at protein level	1.0000	0.9990	10	10	10	43	43	43	8896118.0	8896118.0	8896118.0	6M(15.9949),11M(15.9949)
sp|P02538|K2C6A_HUMAN	P02538	K2C6A_HUMAN	KRT6A	564	Homo sapiens OX=9606	Keratin, type II cytoskeletal 6A	1:Experimental evidence at protein level	1.0000	0.9971	2	0	2	7	0	7	195529.19	0	195529.19			sp|P04259|K2C6B_HUMAN, sp|P48668|K2C6C_HUMAN
sp|P05109|S10A8_HUMAN	P05109	S10A8_HUMAN	S100A8	93	Homo sapiens OX=9606	Protein S100-A8	1:Experimental evidence at protein level	1.0000	0.9989	2	2	2	8	8	8	140320.55	140320.55	140320.55	6C(57.0214)
sp|P08123|CO1A2_HUMAN	P08123	CO1A2_HUMAN	COL1A2	1366	Homo sapiens OX=9606	Collagen alpha-2(I) chain	1:Experimental evidence at protein level	1.0000	0.9981	9	9	9	21	21	21	2019994.9	2019994.9	2019994.9
sp|P13646|K1C13_HUMAN	P13646	K1C13_HUMAN	KRT13	458	Homo sapiens OX=9606	Keratin, type I cytoskeletal 13	1:Experimental evidence at protein level	1.0000	0.9987	5	3	5	5	3	5	298774.8	136532.89	298774.8	12C(57.0214)
sp|P04004|VTNC_HUMAN	P04004	VTNC_HUMAN	VTN	478	Homo sapiens OX=9606	Vitronectin	1:Experimental evidence at protein level	0.9999	0.9980	2	2	2	4	4	4	386140.6	386140.6	386140.6	9C(57.0214)
sp|P07477|TRY1_HUMAN	P07477	TRY1_HUMAN	PRSS1	247	Homo sapiens OX=9606	Serine protease 1	1:Experimental evidence at protein level	0.9995	0.9666	1	0	1	17	0	17	278376.88	0	278376.88			sp|P07478|TRY2_HUMAN, sp|Q8NHM4|TRY6_HUMAN
contam_sp|O77727|K1C15_SHEEP	O77727	K1C15_SHEEP	KRT15	453	Ovis aries	Keratin, type I cytoskeletal 15	2:Experimental evidence at transcript level	0.9985	0.9980	1	1	1	13	13	13	69244.7	69244.7	69244.7
sp|P36955|PEDF_HUMAN	P36955	PEDF_HUMAN	SERPINF1	418	Homo sapiens OX=9606	Pigment epithelium-derived factor	1:Experimental evidence at protein level	0.9939	0.9232	2	2	2	2	2	2	165740.88	165740.88	165740.88
sp|P02818|OSTCN_HUMAN	P02818	OSTCN_HUMAN	BGLAP	100	Homo sapiens OX=9606	Osteocalcin	1:Experimental evidence at protein level	0.9770	0.9940	1	1	1	4	4	4	26893.389	26893.389	26893.389
sp|P19013|K2C4_HUMAN	P19013	K2C4_HUMAN	KRT4	520	Homo sapiens OX=9606	Keratin, type II cytoskeletal 4	1:Experimental evidence at protein level	0.9558	0.9422	1	1	1	2	2	2	37808.08	37808.08	37808.08
sp|P02765|FETUA_HUMAN	P02765	FETUA_HUMAN	AHSG	367	Homo sapiens OX=9606	Alpha-2-HS-glycoprotein	1:Experimental evidence at protein level	0.9466	0.9858	1	1	1	3	3	3	354705.6	354705.6	354705.6	18C(57.0214)
sp|P10451|OSTP_HUMAN	P10451	OSTP_HUMAN	SPP1	314	Homo sapiens OX=9606	Osteopontin	1:Experimental evidence at protein level	0.9199	0.8552	1	1	1	1	1	1	40872.477	40872.477	40872.477
sp|P00734|THRB_HUMAN	P00734	THRB_HUMAN	F2	622	Homo sapiens OX=9606	Prothrombin	1:Experimental evidence at protein level	0.7795	0.9063	1	1	1	1	1	1	71525.17	71525.17	71525.17
sp|Q5JRA6|TGO1_HUMAN	Q5JRA6	TGO1_HUMAN	MIA3	1907	Homo sapiens OX=9606	Transport and Golgi organization protein 1 homolog	1:Experimental evidence at protein level	0.4368	0.7521	1	1	1	1	1	1	4044.3237	4044.3237	4044.3237
sp|Q6P9H4|CNKR3_HUMAN	Q6P9H4	CNKR3_HUMAN	CNKSR3	555	Homo sapiens OX=9606	Connector enhancer of kinase suppressor of ras 3	1:Experimental evidence at protein level	0.3780	0.7039	1	1	1	1	1	1	27452.912	27452.912	27452.912
sp|Q13488|VPP3_HUMAN	Q13488	VPP3_HUMAN	TCIRG1	830	Homo sapiens OX=9606	V-type proton ATPase 116 kDa subunit a 3	1:Experimental evidence at protein level	0.3764	0.7024	1	1	1	1	1	1	155424.22	155424.22	155424.22
sp|Q9NWS9|ZN446_HUMAN	Q9NWS9	ZN446_HUMAN	ZNF446	450	Homo sapiens OX=9606	Zinc finger protein 446	1:Experimental evidence at protein level	0.3718	0.6983	1	1	1	1	1	1	613175.7	613175.7	613175.7
sp|P01344|IGF2_HUMAN	P01344	IGF2_HUMAN	IGF2	180	Homo sapiens	Insulin-like growth factor II	1:Experimental evidence at protein level	0.3429	0.6711	1	1	1	1	1	1	36761.56	36761.56	36761.56	6C(57.0214), 7C(57.0214)
