# Supplementary material for: Enhancing late postmortem interval prediction: a pilot study integrating proteomics and machine learning to distinguish human bone remains over 15 years
Source: Biol Res. 2024 Oct 24;57:75. doi: 10.1186/s40659-024-00552-8 (PMC11515459; doi:10.1186/s40659-024-00552-8)
Supplement: Supplementary file 7 — Supplementary Material 7. Raw intensities [file 40659_2024_552_MOESM7_ESM.zip › Tryptic/MR2_9C.tsv]

Protein	Protein ID	Entry Name	Gene	Length	Organism	Protein Description	Protein Existence	Protein Probability	Top Peptide Probability	Total Peptides	Unique Peptides	Razor Peptides	Total Spectral Count	Unique Spectral Count	Razor Spectral Count	Total Intensity	Unique Intensity	Razor Intensity	Razor Assigned Modifications	Razor Observed Modifications	Indistinguishable Proteins
Biognosys|iRT-Kit_WR_fusion	Biognosys|iRT-Kit_WR_fusion GN=iRTKit	Biognosys|iRT-Kit_WR_fusion GN=iRTKit	iRTKit	134		GN=iRTKit		1.0000	0.9990	11	11	11	482	482	482	1.2195389E8	1.2195389E8	1.2195389E8
contam_sp|O77727|K1C15_SHEEP	O77727	K1C15_SHEEP	KRT15	453	Ovis aries	Keratin, type I cytoskeletal 15	2:Experimental evidence at transcript level	1.0000	0.9990	2	1	2	52	51	52	230596.16	199587.44	230596.16	15M(15.9949)
contam_sp|P00761|TRYP_PIG	P00761	TRYP_PIG		231	Sus scrofa	Trypsin	1:Experimental evidence at protein level	1.0000	0.9990	3	3	3	26	26	26	3620930.8	3620930.8	3620930.8	17M(15.9949)
sp|P02452|CO1A1_HUMAN	P02452	CO1A1_HUMAN	COL1A1	1464	Homo sapiens OX=9606	Collagen alpha-1(I) chain	1:Experimental evidence at protein level	1.0000	0.9990	6	6	6	29	29	29	8960503.0	8960503.0	8960503.0	11M(15.9949)
sp|P02538|K2C6A_HUMAN	P02538	K2C6A_HUMAN	KRT6A	564	Homo sapiens OX=9606	Keratin, type II cytoskeletal 6A	1:Experimental evidence at protein level	1.0000	0.9989	3	0	3	14	0	14	426864.8	0	426864.8	23M(15.9949),10M(15.9949),10M(15.9949), 23M(15.9949)		sp|P48668|K2C6C_HUMAN
sp|P04264|K2C1_HUMAN	P04264	K2C1_HUMAN	KRT1	644	Homo sapiens	Keratin, type II cytoskeletal 1	1:Experimental evidence at protein level	1.0000	0.9986	2	1	2	5	4	5	64543.43	32256.344	64543.43	4C(57.0214)
sp|P04406|G3P_HUMAN	P04406	G3P_HUMAN	GAPDH	335	Homo sapiens OX=9606	Glyceraldehyde-3-phosphate dehydrogenase	1:Experimental evidence at protein level	1.0000	0.9979	2	2	2	3	3	3	22270.346	22270.346	22270.346
sp|P05109|S10A8_HUMAN	P05109	S10A8_HUMAN	S100A8	93	Homo sapiens OX=9606	Protein S100-A8	1:Experimental evidence at protein level	1.0000	0.9990	3	3	3	7	7	7	181447.39	181447.39	181447.39	6C(57.0214)
sp|P08123|CO1A2_HUMAN	P08123	CO1A2_HUMAN	COL1A2	1366	Homo sapiens OX=9606	Collagen alpha-2(I) chain	1:Experimental evidence at protein level	1.0000	0.9989	7	7	7	17	17	17	1306202.2	1306202.2	1306202.2	12M(15.9949),9M(15.9949)
sp|P13646|K1C13_HUMAN	P13646	K1C13_HUMAN	KRT13	458	Homo sapiens OX=9606	Keratin, type I cytoskeletal 13	1:Experimental evidence at protein level	1.0000	0.9990	10	7	9	25	13	24	657040.5	313611.56	657040.5	12C(57.0214),17C(57.0214),28C(57.0214),28C(57.0214)
sp|P06702|S10A9_HUMAN	P06702	S10A9_HUMAN	S100A9	114	Homo sapiens OX=9606	Protein S100-A9	1:Experimental evidence at protein level	0.9991	0.9910	2	2	2	2	2	2	96040.82	96040.82	96040.82
sp|Q99456|K1C12_HUMAN	Q99456	K1C12_HUMAN	KRT12	494	Homo sapiens OX=9606	Keratin, type I cytoskeletal 12	1:Experimental evidence at protein level	0.9990	0.9986	3	1	1	13	2	2	488987.06	4489.563	4489.563
sp|P04004|VTNC_HUMAN	P04004	VTNC_HUMAN	VTN	478	Homo sapiens OX=9606	Vitronectin	1:Experimental evidence at protein level	0.9932	0.9987	1	1	1	4	4	4	515829.16	515829.16	515829.16	9C(57.0214)
sp|P07477|TRY1_HUMAN	P07477	TRY1_HUMAN	PRSS1	247	Homo sapiens OX=9606	Serine protease 1	1:Experimental evidence at protein level	0.9640	0.9929	1	0	1	9	0	9	132975.69	0	132975.69			sp|P07478|TRY2_HUMAN, sp|Q8NHM4|TRY6_HUMAN
sp|P02768|ALBU_HUMAN	P02768	ALBU_HUMAN	ALB	609	Homo sapiens	Serum albumin	1:Experimental evidence at protein level	0.9103	0.9814	1	1	1	4	4	4	9499.234	9499.234	9499.234
sp|P02765|FETUA_HUMAN	P02765	FETUA_HUMAN	AHSG	367	Homo sapiens OX=9606	Alpha-2-HS-glycoprotein	1:Experimental evidence at protein level	0.8764	0.9736	1	1	1	2	2	2	93508.32	93508.32	93508.32	18C(57.0214)
sp|Q01469|FABP5_HUMAN	Q01469	FABP5_HUMAN	FABP5	135	Homo sapiens OX=9606	Fatty acid-binding protein 5	1:Experimental evidence at protein level	0.8274	0.9615	1	1	1	2	2	2	21151.152	21151.152	21151.152	12C(57.0214), 5C(57.0214)
sp|P31151|S10A7_HUMAN	P31151	S10A7_HUMAN	S100A7	101	Homo sapiens OX=9606	Protein S100-A7	1:Experimental evidence at protein level	0.7762	0.9475	1	1	1	1	1	1	5888.605	5888.605	5888.605
sp|O15403|MOT7_HUMAN	O15403	MOT7_HUMAN	SLC16A6	523	Homo sapiens OX=9606	Monocarboxylate transporter 7	1:Experimental evidence at protein level	0.6347	0.9004	1	1	1	1	1	1	48659.695	48659.695	48659.695
sp|P19013|K2C4_HUMAN	P19013	K2C4_HUMAN	KRT4	520	Homo sapiens OX=9606	Keratin, type II cytoskeletal 4	1:Experimental evidence at protein level	0.6142	0.8923	1	1	1	1	1	1	17456.45	17456.45	17456.45
sp|P13645|K1C10_HUMAN	P13645	K1C10_HUMAN	KRT10	584	Homo sapiens	Keratin, type I cytoskeletal 10	1:Experimental evidence at protein level	0.5899	0.8822	1	1	1	1	1	1	50203.27	50203.27	50203.27
sp|Q8N2I2|ZN619_HUMAN	Q8N2I2	ZN619_HUMAN	ZNF619	560	Homo sapiens OX=9606	Zinc finger protein 619	2:Experimental evidence at transcript level	0.4441	0.8062	1	1	1	1	1	1	23402.375	23402.375	23402.375	20C(57.0214), N-term(42.0106)
sp|Q5VXU9|SHOC1_HUMAN	Q5VXU9	SHOC1_HUMAN	SHOC1	1444	Homo sapiens OX=9606	Protein shortage in chiasmata 1 ortholog	1:Experimental evidence at protein level	0.4397	0.8033	1	1	1	1	1	1	23905.047	23905.047	23905.047	12C(57.0214)
sp|P02458|CO2A1_HUMAN	P02458	CO2A1_HUMAN	COL2A1	1487	Homo sapiens OX=9606	Collagen alpha-1(II) chain	1:Experimental evidence at protein level	0.4381	0.8023	1	1	1	2	2	2	174745.88	174745.88	174745.88
sp|Q6P2E9|EDC4_HUMAN	Q6P2E9	EDC4_HUMAN	EDC4	1401	Homo sapiens OX=9606	Enhancer of mRNA-decapping protein 4	1:Experimental evidence at protein level	0.4100	0.7834	1	1	1	1	1	1	0	0	0
