# Supplementary material for: Enhancing late postmortem interval prediction: a pilot study integrating proteomics and machine learning to distinguish human bone remains over 15 years
Source: Biol Res. 2024 Oct 24;57:75. doi: 10.1186/s40659-024-00552-8 (PMC11515459; doi:10.1186/s40659-024-00552-8)
Supplement: Supplementary file 7 — Supplementary Material 7. Raw intensities [file 40659_2024_552_MOESM7_ESM.zip › Semitryptic_representative.xlsx]

## Sheet: Representative_proteins_Semitri
	CO1A2	K2C1	S10A9	S10AB	K1C10	H14	FABP5	CO1A1	S10A8	CO3A1	H12	FETUA	SEMG1	THRB	HBB	HBA	K2C4	K1C13	ALBU	PGS1	G3P	IPM
MR1_1T	1063108	30708.5	0	0	0	0	0	4626872	68106	60444.3	0	397955	15724.2	0	0	0	0	258784	0	0	0	IPM15T
MR1_2C	2.47377e+06	34348.1	84096.7	0	48746.1	0	0	4.62356e+06	140928	48788	0	131875	22674.9	231022	0	0	36532.7	298780	10084.6	0	15293.2	IPM15C
MD4C_5	363838	34737.8	86280.4	19580.3	46596.6	959555	22960.2	13723872	135083	0	556794	640074	42089.3	208440	5.65269e+06	5374345	57872.7	398162	16226.1	0	0	IPM1
MR1_4T	3.4682e+06	0	0	0	0	0	0	27109656	94690.7	65434.7	0	292783	12751.6	284299	0	0	30213.3	276454	0	0	0	IPM15T
MD4C_2	213784	63984.3	172779	68515.1	82225.3	400082	51391	10487728	214089	0	92930.3	129028	45487.8	154623	4567900	17550664	113605	602254	21228.1	0	13560.4	IPM1
MR1_7C	2.52033e+06	27581.8	83450.1	0	53803.8	0	0	18896568	142595	0	0	432221	52303.8	534698	0	0	41815.1	316928	13895.7	525332	10427.8	IPM15C
MR1_3T	2.68964e+06	20804.7	0	0	0	0	0	19814572	111514	74718.3	0	675324	15346.3	257831	0	0	20033.2	236455	0	0	0	IPM15T
MD4C_4	2287592	64781.3	94451.2	17893.6	71755.2	552067	22261.2	19495770	202092	27257	203212	4.19973e+06	47220.1	151978	2.05545e+06	7.04137e+06	126677	482670	20349.8	1.30197e+06	28246.5	IPM1
MR2_11C	1125071	27192.3	0	0	0	0	0	3.10211e+06	173530	92711.5	0	94111.8	30617.5	0	0	0	25014.5	344850	16627.4	0	9690.56	IPM20C
MD4C_3	1492480	58201.2	136668	37450	73877.6	530332	48393	14634684	182976	44294.4	81251.6	814292	54335.9	63754.1	408780	7.96698e+06	126827	477741	14609.3	921034	27740.8	IPM1
MR1_7T	873791	35061.7	55896.6	0	48686.3	0	12071.1	13293263	86606	31441.9	0	363149	37612.3	189141	0	0	59427	252137	0	219073	19141.9	IPM15T
MR2_11T	3.14362e+06	0	0	0	0	0	0	69283576	160784	308503	0	984298	0	359478	0	0	0	140476	0	1.13201e+06	0	IPM20T
MR1_4C	494017	41566.8	0	15082.5	61407.7	0	19527.7	2.2483e+06	159094	0	0	112619	24053.5	51168.5	0	0	62579.3	345212	5778.53	0	13792.2	IPM15C
MR1_3C	773566	31211.2	31887.8	0	0	0	0	3.74038e+06	162476	30203.3	0	189912	34467.6	217381	0	6655.42	36994.5	359553	8173.6	0	15416.9	IPM15C
MR1_1C	359427	32524.4	103935	9298.48	68296.4	0	23858.6	1329717	161161	0	0	45190.5	28714.8	40895.1	0	5116.22	64396.9	368165	40193.8	0	28456.9	IPM15C
MR1_2T	2825086	27578.4	62402.2	0	0	0	0	12325541	113220	88371.3	0	1.19805e+06	9888.97	0	0	0	0	241985	0	114143	8746.45	IPM15T
MD4C_1	208013	129129	170808	3277.22	37469.5	474504	25234.9	355735	164969	0	167003	20482.7	21744.1	55197.8	2.93314e+06	4.18627e+06	74806.4	565482	36559	0	38245.3	IPM1
MR2_15C	2.00868e+06	41653.4	77422.5	0	31392.6	0	10547.7	7136784	107910	26484.6	0	152018	31143.3	229996	0	0	31871.2	261407	7344.72	211990	5948.11	IPM20C
MR2_12C	981233	24486.5	0	0	36068.9	0	0	4.26653e+06	149114	64687.3	0	121929	19952.4	0	0	0	28440.4	298871	7308.28	0	11830.4	IPM20C
MR2_12T	1.25974e+06	17954.3	0	0	0	0	0	6858998	81675.8	171827	0	726154	23926	583288	0	0	0	232267	0	555628	0	IPM20T
MR2_9T	5122317	21837.5	0	0	0	0	0	15387100	94667.8	118560	0	1614760	28073.2	245276	0	0	20296.8	234140	7981.8	1.2231e+06	0	IPM20T
MR2_15T	1711749	0	0	0	0	0	0	72007740	145824	0	0	1.36543e+06	0	702564	0	0	32230.3	215799	0	989181	0	IPM20T
MR2_14C	588088	26837.3	58730.1	0	35631.5	0	10878.6	2631306	128432	18444.2	0	143759	28589.8	104741	0	0	47776.8	273293	16422.9	63247.9	12982	IPM20C
MR2_9C	2.19679e+06	28469.1	87640	0	0	0	21151.2	11935788	176189	55207.5	0	3640392	48464.7	208638	0	0	20914.6	313612	12028.8	870199	17786.7	IPM20C
MR2_14T	1.38185e+06	14876.6	0	0	0	0	0	3373378	126359	0	0	752730	0	0	0	0	0	210854	0	605539	8050.32	IPM20T
