# Supplementary material for: Enhancing late postmortem interval prediction: a pilot study integrating proteomics and machine learning to distinguish human bone remains over 15 years
Source: Biol Res. 2024 Oct 24;57:75. doi: 10.1186/s40659-024-00552-8 (PMC11515459; doi:10.1186/s40659-024-00552-8)
Supplement: Supplementary file 7 — Supplementary Material 7. Raw intensities [file 40659_2024_552_MOESM7_ESM.zip › Tryptic_representative.xlsx]

## Sheet: Representative_proteins_triptic
	S10A8	ALBU	H10	CO1A2	S10A9	K2C4	H12	HBA	THRB	FETUA	H14	K2C1	G3P	K1C13	K1C10	CO1A1	IPM
MR1_7C	201819	24484.5	0	2.52033e+06	91319.1	42353	0	0	88281.9	50156.7	0	31214.5	10382.5	316851	53803.8	4378116	IPM15C
MR1_4T	94690.7	0	0	1.18893e+06	0	30213.3	0	0	24596.8	88439.9	0	23686.3	0	144143	0	4303590	IPM15T
MR1_4C	162170	5524.83	0	372544	77072.1	62579.3	0	0	0	0	0	37751.6	0	305044	61407.7	2.12554e+06	IPM15C
MR2_11T	160784	0	0	1.68288e+06	52777.4	23549.6	0	0	68780.8	340572	0	13176.7	7595.42	219317	0	11324832	IPM20T
MR2_15T	140321	0	0	2.01999e+06	0	37808.1	0	0	71525.2	354706	0	0	0	136533	0	8896118	IPM20T
MR2_12T	81675.8	0	0	790030	0	0	0	0	46730.6	97899	0	17954.3	0	232267	0	6.18138e+06	IPM20T
MD4C_5	148072	16226.1	56887.1	276208	86280.4	25911.3	198355	3687427	0	369531	959555	34737.8	0	398162	51069.9	2.0339e+06	IPM1
MD4C_4	201992	20349.8	26305.6	2287592	110157	125737	131249	6.49202e+06	45310.9	3.80045e+06	221074	63323.8	28246.5	482670	77837.9	8491682	IPM1
MR1_1C	158009	40193.8	0	232798	103935	64396.9	0	0	0	0	0	45238.5	30113.9	368165	68296.4	1.37829e+06	IPM15C
MR1_3C	161632	7994.57	0	733838	31887.8	37660.8	0	0	32587.1	0	0	36846.3	22358.5	359553	0	2.44298e+06	IPM15C
MR2_15C	109745	9983.61	0	1.16763e+06	77422.5	31871.2	0	0	0	0	0	31464.6	5975.05	273444	41665.8	5.41026e+06	IPM20C
MR1_1T	130664	0	0	773661	0	0	0	0	0	0	0	30708.5	0	258784	0	4317122	IPM15T
MR1_3T	112560	0	0	1.37886e+06	0	20033.2	0	0	0	227951	0	20804.7	0	236455	26471.9	9180597	IPM15T
MR2_11C	173530	16627.4	0	1.01313e+06	21805.8	25014.5	0	0	0	0	0	27192.3	9690.56	344850	48929.3	2.93747e+06	IPM20C
MD4C_3	211292	14609.3	6400.83	1.42982e+06	136668	135448	112617	7.91696e+06	22759.4	723510	130343	58201.2	30733.8	477741	73877.6	5.12688e+06	IPM1
MR2_14C	72865.1	16422.9	0	386318	0	46979.5	0	0	0	0	0	26837.3	12982	273293	35631.5	2.07685e+06	IPM20C
MR2_12C	155197	7308.28	0	641020	0	29591.1	0	0	0	37578.2	0	24486.5	11830.4	290372	33695.2	4043916	IPM20C
MR2_9C	181447	9499.23	0	1.3062e+06	96040.8	17456.5	0	0	0	93508.3	0	32256.3	22270.3	313612	50203.3	8960503	IPM20C
MR1_2C	140928	10084.6	0	1.34717e+06	84096.7	36532.7	0	0	0	42615.5	0	34348.1	15293.2	302206	48746.1	4.67258e+06	IPM15C
MR1_2T	53413.5	0	0	1.49669e+06	62402.2	0	0	0	0	596354	0	27578.4	8746.45	241985	0	7554260	IPM15T
MD4C_2	214089	21228.1	4063.88	176931	131533	121043	92930.3	14192060	0	77970.9	362117	56489.7	13926.5	602788	82225.3	1.11171e+06	IPM1
MR2_14T	128594	0	0	635533	0	23574.8	0	0	77236.3	122934	0	14876.6	8050.32	210854	0	2.94631e+06	IPM20T
MD4C_1	167786	35684.5	38573.6	199925	170808	69825.2	158159	2.36192e+06	0	15818.2	374419	128473	18236.8	565482	52649.3	316645	IPM1
MR1_7T	86606	0	0	449418	55896.6	45082.3	0	0	24137.6	69104.1	0	35061.7	10449.5	254041	48686.3	2.77182e+06	IPM15T
MR2_9T	154474	8870.25	0	3.0559e+06	0	24609.4	0	0	81569.8	517628	0	25148.6	0	234140	0	14761125	IPM20T
