# Supplementary material for: Enhancing late postmortem interval prediction: a pilot study integrating proteomics and machine learning to distinguish human bone remains over 15 years
Source: Biol Res. 2024 Oct 24;57:75. doi: 10.1186/s40659-024-00552-8 (PMC11515459; doi:10.1186/s40659-024-00552-8)
Supplement: Supplementary file 7 — Supplementary Material 7. Raw intensities [file 40659_2024_552_MOESM7_ESM.zip › Raw Data Description.txt]

Raw Data Description:

Raw quantification files (.tsv) for each sample are located in the folders "tryptic" and "semitryptic". For detailed descriptions of the sample conditions, please refer to Table 1 in the manuscript.

Dataframes of representative proteins are provided in the files "Tryptic_Representative.xlsx" and "Semitryptic_Representative.xlsx". These dataframes were constructed based on human proteins identified with at least one unique peptide. Unique peptide intensities were used for downstream analyses to ensure the specificity and accuracy of protein quantification.

Each row in the dataframes corresponds to a protein, with columns detailing peptide intensities. This approach ensures transparency in data handling and reproducibility of the analyses performed.
