# Supplementary material for: Enhancing late postmortem interval prediction: a pilot study integrating proteomics and machine learning to distinguish human bone remains over 15 years
Source: Biol Res. 2024 Oct 24;57:75. doi: 10.1186/s40659-024-00552-8 (PMC11515459; doi:10.1186/s40659-024-00552-8)
Supplement: Supplementary file 7 — Supplementary Material 7. Raw intensities [file 40659_2024_552_MOESM7_ESM.zip › Semitryptic/MD4C_1.tsv]

Protein	Protein ID	Entry Name	Gene	Length	Organism	Protein Description	Protein Existence	Protein Probability	Top Peptide Probability	Total Peptides	Unique Peptides	Razor Peptides	Total Spectral Count	Unique Spectral Count	Razor Spectral Count	Total Intensity	Unique Intensity	Razor Intensity	Razor Assigned Modifications	Razor Observed Modifications	Indistinguishable Proteins
Biognosys|iRT-Kit_WR_fusion	Biognosys|iRT-Kit_WR_fusion GN=iRTKit	Biognosys|iRT-Kit_WR_fusion GN=iRTKit	iRTKit	134		GN=iRTKit		1.0000	0.9990	29	29	29	601	601	601	9.622504E7	9.622504E7	9.622504E7
contam_sp|O77727|K1C15_SHEEP	O77727	K1C15_SHEEP	KRT15	453	Ovis aries	Keratin, type I cytoskeletal 15	2:Experimental evidence at transcript level	1.0000	0.9990	3	2	3	133	125	133	556286.44	517774.3	556286.44	15M(15.9949)
contam_sp|P00761|TRYP_PIG	P00761	TRYP_PIG		231	Sus scrofa	Trypsin	1:Experimental evidence at protein level	1.0000	0.9951	3	3	3	7	7	7	2442251.0	2442251.0	2442251.0
contam_sp|P02662|CASA1_BOVIN	P02662	CASA1_BOVIN	CSN1S1	214	Bos taurus	Alpha-S1-casein	1:Experimental evidence at protein level	1.0000	0.9985	2	2	2	3	3	3	204792.44	204792.44	204792.44
contam_sp|P02666|CASB_BOVIN	P02666	CASB_BOVIN	CSN2	224	Bos taurus	Beta-casein	1:Experimental evidence at protein level	1.0000	0.9648	2	2	2	3	3	3	696530.9	696530.9	696530.9	2M(15.9949)
sp|O60814|H2B1K_HUMAN	O60814	H2B1K_HUMAN	H2BC12	126	Homo sapiens OX=9606	Histone H2B type 1-K	1:Experimental evidence at protein level	1.0000	0.9976	4	0	4	7	0	7	268214.47	0	268214.47			sp|P06899|H2B1J_HUMAN, sp|P57053|H2BFS_HUMAN, sp|P62807|H2B1C_HUMAN, sp|Q16778|H2B2E_HUMAN
sp|P00734|THRB_HUMAN	P00734	THRB_HUMAN	F2	622	Homo sapiens OX=9606	Prothrombin	1:Experimental evidence at protein level	1.0000	0.9276	2	2	2	2	2	2	55197.844	55197.844	55197.844	7M(15.9949),14M(15.9949), 5C(57.0214)
sp|P02042|HBD_HUMAN	P02042	HBD_HUMAN	HBD	147	Homo sapiens OX=9606	Hemoglobin subunit delta	1:Experimental evidence at protein level	1.0000	0.9972	4	2	2	6	3	3	295582.8	46952.375	46952.375	10M(15.9949)
sp|P02452|CO1A1_HUMAN	P02452	CO1A1_HUMAN	COL1A1	1464	Homo sapiens OX=9606	Collagen alpha-1(I) chain	1:Experimental evidence at protein level	1.0000	0.9990	31	31	31	50	50	50	355734.9	355734.9	355734.9	11M(15.9949),11M(15.9949),11M(15.9949)
sp|P02538|K2C6A_HUMAN	P02538	K2C6A_HUMAN	KRT6A	564	Homo sapiens OX=9606	Keratin, type II cytoskeletal 6A	1:Experimental evidence at protein level	1.0000	0.9990	13	1	13	94	1	94	947106.44	16394.07	947106.44	8C(57.0214),23M(15.9949),10M(15.9949),10M(15.9949), 23M(15.9949),9C(57.0214)
sp|P02765|FETUA_HUMAN	P02765	FETUA_HUMAN	AHSG	367	Homo sapiens OX=9606	Alpha-2-HS-glycoprotein	1:Experimental evidence at protein level	1.0000	0.9990	2	2	2	2	2	2	20482.674	20482.674	20482.674	18C(57.0214)
sp|P02768|ALBU_HUMAN	P02768	ALBU_HUMAN	ALB	609	Homo sapiens	Serum albumin	1:Experimental evidence at protein level	1.0000	0.9990	3	3	3	35	35	35	36558.965	36558.965	36558.965	6M(15.9949)
sp|P04264|K2C1_HUMAN	P04264	K2C1_HUMAN	KRT1	644	Homo sapiens	Keratin, type II cytoskeletal 1	1:Experimental evidence at protein level	1.0000	0.9990	6	5	6	20	19	20	157957.88	129128.87	157957.88	4C(57.0214)
sp|P04279|SEMG1_HUMAN	P04279	SEMG1_HUMAN	SEMG1	462	Homo sapiens OX=9606	Semenogelin-1	1:Experimental evidence at protein level	1.0000	0.9990	2	2	2	31	31	31	21744.062	21744.062	21744.062
sp|P04406|G3P_HUMAN	P04406	G3P_HUMAN	GAPDH	335	Homo sapiens OX=9606	Glyceraldehyde-3-phosphate dehydrogenase	1:Experimental evidence at protein level	1.0000	0.9990	2	2	2	6	6	6	38245.336	38245.336	38245.336	8M(15.9949)
sp|P05109|S10A8_HUMAN	P05109	S10A8_HUMAN	S100A8	93	Homo sapiens OX=9606	Protein S100-A8	1:Experimental evidence at protein level	1.0000	0.9990	3	3	3	8	8	8	164969.27	164969.27	164969.27	6C(57.0214)
sp|P06702|S10A9_HUMAN	P06702	S10A9_HUMAN	S100A9	114	Homo sapiens OX=9606	Protein S100-A9	1:Experimental evidence at protein level	1.0000	0.9989	3	3	3	12	12	12	170808.16	170808.16	170808.16
sp|P08123|CO1A2_HUMAN	P08123	CO1A2_HUMAN	COL1A2	1366	Homo sapiens OX=9606	Collagen alpha-2(I) chain	1:Experimental evidence at protein level	1.0000	0.9990	12	12	12	15	15	15	208012.77	208012.77	208012.77
sp|P10412|H14_HUMAN	P10412	H14_HUMAN	H1-4	219	Homo sapiens OX=9606	Histone H1.4	1:Experimental evidence at protein level	1.0000	0.9990	8	4	8	12	7	12	687178.5	474503.94	687178.5	N-term(42.0106),N-term(42.0106),N-term(42.0106),N-term(42.0106)
sp|P13646|K1C13_HUMAN	P13646	K1C13_HUMAN	KRT13	458	Homo sapiens OX=9606	Keratin, type I cytoskeletal 13	1:Experimental evidence at protein level	1.0000	0.9990	17	11	16	99	60	91	1216434.9	565482.0	1216434.9	12C(57.0214),17C(57.0214),17C(57.0214),17M(15.9949),5M(15.9949),6M(15.9949)
sp|P16403|H12_HUMAN	P16403	H12_HUMAN	H1-2	213	Homo sapiens OX=9606	Histone H1.2	1:Experimental evidence at protein level	1.0000	0.9990	7	3	3	11	6	6	415021.44	167002.97	167002.97	N-term(42.0106),N-term(42.0106),N-term(42.0106)
sp|P19013|K2C4_HUMAN	P19013	K2C4_HUMAN	KRT4	520	Homo sapiens OX=9606	Keratin, type II cytoskeletal 4	1:Experimental evidence at protein level	1.0000	0.9990	3	3	3	10	10	10	74806.45	74806.45	74806.45	23M(15.9949)
sp|P60709|ACTB_HUMAN	P60709	ACTB_HUMAN	ACTB	375	Homo sapiens OX=9606	Actin, cytoplasmic 1	1:Experimental evidence at protein level	1.0000	0.9990	12	0	12	28	0	28	153723.62	0	153723.62	8M(15.9949),6M(15.9949),2C(57.0214),5M(15.9949), 8M(15.9949),10M(15.9949)		sp|P63261|ACTG_HUMAN
sp|P62736|ACTA_HUMAN	P62736	ACTA_HUMAN	ACTA2	377	Homo sapiens OX=9606	Actin, aortic smooth muscle	1:Experimental evidence at protein level	1.0000	0.9915	9	0	2	11	0	2	153723.62	0	36629.65	10C(57.0214), 3C(57.0214),2C(57.0214), 9C(57.0214)		sp|P63267|ACTH_HUMAN
sp|P68871|HBB_HUMAN	P68871	HBB_HUMAN	HBB	147	Homo sapiens	Hemoglobin subunit beta	1:Experimental evidence at protein level	1.0000	0.9989	12	10	12	27	24	27	3001282.5	2933136.2	3001282.5	7M(15.9949),7M(15.9949),9M(15.9949),10M(15.9949),10M(15.9949),10M(15.9949)
sp|P69905|HBA_HUMAN	P69905	HBA_HUMAN	HBA1	142	Homo sapiens	Hemoglobin subunit alpha	1:Experimental evidence at protein level	1.0000	0.9989	11	11	11	27	27	27	4186271.5	4186271.5	4186271.5	N-term(42.0106),N-term(42.0106),1M(15.9949)
sp|P07305|H10_HUMAN	P07305	H10_HUMAN	H1-0	194	Homo sapiens OX=9606	Histone H1.0	1:Experimental evidence at protein level	0.9999	0.9988	1	1	1	7	7	7	38573.58	38573.58	38573.58	N-term(42.0106)
sp|P23528|COF1_HUMAN	P23528	COF1_HUMAN	CFL1	166	Homo sapiens OX=9606	Cofilin-1	1:Experimental evidence at protein level	0.9999	0.9896	2	2	2	3	3	3	85288.36	85288.36	85288.36	N-term(42.0106),N-term(42.0106)
sp|P31949|S10AB_HUMAN	P31949	S10AB_HUMAN	S100A11	105	Homo sapiens OX=9606	Protein S100-A11	1:Experimental evidence at protein level	0.9999	0.9990	1	1	1	2	2	2	3277.2156	3277.2156	3277.2156
sp|P08670|VIME_HUMAN	P08670	VIME_HUMAN	VIM	466	Homo sapiens OX=9606	Vimentin	1:Experimental evidence at protein level	0.9998	0.9891	1	1	1	1	1	1	10983.457	10983.457	10983.457
sp|P13647|K2C5_HUMAN	P13647	K2C5_HUMAN	KRT5	590	Homo sapiens OX=9606	Keratin, type II cytoskeletal 5	1:Experimental evidence at protein level	0.9996	0.9987	2	0	1	3	0	2	57072.75	0	15226.016
sp|P35908|K22E_HUMAN	P35908	K22E_HUMAN	KRT2	639	Homo sapiens	Keratin, type II cytoskeletal 2 epidermal	1:Experimental evidence at protein level	0.9994	0.9988	3	1	1	3	1	1	115292.336	28110.365	28110.365
sp|P68104|EF1A1_HUMAN	P68104	EF1A1_HUMAN	EEF1A1	462	Homo sapiens OX=9606	Elongation factor 1-alpha 1	1:Experimental evidence at protein level	0.9994	0.9517	2	0	2	2	0	2	49657.15	0	49657.15			sp|Q05639|EF1A2_HUMAN, sp|Q5VTE0|EF1A3_HUMAN
sp|P23527|H2B1O_HUMAN	P23527	H2B1O_HUMAN	H2BC17	126	Homo sapiens OX=9606	Histone H2B type 1-O	1:Experimental evidence at protein level	0.9973	0.9777	4	0	1	5	0	1	136465.75	0	10060.921			sp|Q5QNW6|H2B2F_HUMAN, sp|Q93079|H2B1H_HUMAN
sp|P29508|SPB3_HUMAN	P29508	SPB3_HUMAN	SERPINB3	390	Homo sapiens OX=9606	Serpin B3	1:Experimental evidence at protein level	0.9911	0.9990	1	1	1	1	1	1	12256.339	12256.339	12256.339
sp|P04083|ANXA1_HUMAN	P04083	ANXA1_HUMAN	ANXA1	346	Homo sapiens OX=9606	Annexin A1	1:Experimental evidence at protein level	0.9908	0.9990	1	1	1	1	1	1	13585.169	13585.169	13585.169
sp|P12273|PIP_HUMAN	P12273	PIP_HUMAN	PIP	146	Homo sapiens OX=9606	Prolactin-inducible protein	1:Experimental evidence at protein level	0.9902	0.9989	1	1	1	5	5	5	22322.953	22322.953	22322.953	21C(57.0214)
sp|P31151|S10A7_HUMAN	P31151	S10A7_HUMAN	S100A7	101	Homo sapiens OX=9606	Protein S100-A7	1:Experimental evidence at protein level	0.9900	0.9989	1	1	1	1	1	1	13902.065	13902.065	13902.065
sp|Q6S8J3|POTEE_HUMAN	Q6S8J3	POTEE_HUMAN	POTEE	1075	Homo sapiens OX=9606	POTE ankyrin domain family member E	2:Experimental evidence at transcript level	0.9899	0.9973	7	0	1	25	0	3	121693.35	0	32532.537
sp|P48668|K2C6C_HUMAN	P48668	K2C6C_HUMAN	KRT6C	564	Homo sapiens OX=9606	Keratin, type II cytoskeletal 6C	1:Experimental evidence at protein level	0.9867	0.9532	13	0	1	94	0	1	947106.44	0	6299.9795
sp|Q8IVN3|MSTN1_HUMAN	Q8IVN3	MSTN1_HUMAN	MUSTN1	82	Homo sapiens OX=9606	Musculoskeletal embryonic nuclear protein 1	3:Protein inferred from homology	0.9847	0.9983	1	1	1	1	1	1	8805.1	8805.1	8805.1	N-term(42.0106)
sp|P13645|K1C10_HUMAN	P13645	K1C10_HUMAN	KRT10	584	Homo sapiens	Keratin, type I cytoskeletal 10	1:Experimental evidence at protein level	0.9789	0.9976	1	1	1	2	2	2	37469.492	37469.492	37469.492
sp|Q01469|FABP5_HUMAN	Q01469	FABP5_HUMAN	FABP5	135	Homo sapiens OX=9606	Fatty acid-binding protein 5	1:Experimental evidence at protein level	0.9779	0.9975	1	1	1	2	2	2	25234.93	25234.93	25234.93	12C(57.0214), 5C(57.0214)
sp|P56182|RRP1_HUMAN	P56182	RRP1_HUMAN	RRP1	461	Homo sapiens OX=9606	Ribosomal RNA processing protein 1 homolog A	1:Experimental evidence at protein level	0.9481	0.9940	1	1	1	1	1	1	44930.426	44930.426	44930.426
sp|P11055|MYH3_HUMAN	P11055	MYH3_HUMAN	MYH3	1940	Homo sapiens OX=9606	Myosin-3	1:Experimental evidence at protein level	0.9114	0.9893	1	0	1	4	0	4	23088.844	0	23088.844			sp|P12882|MYH1_HUMAN, sp|Q9UKX2|MYH2_HUMAN, sp|Q9Y623|MYH4_HUMAN
sp|Q5XKE5|K2C79_HUMAN	Q5XKE5	K2C79_HUMAN	KRT79	535	Homo sapiens OX=9606	Keratin, type II cytoskeletal 79	1:Experimental evidence at protein level	0.8337	0.9742	2	1	1	2	1	1	55588.168	13741.434	13741.434	4M(15.9949)
sp|P08311|CATG_HUMAN	P08311	CATG_HUMAN	CTSG	255	Homo sapiens	Cathepsin G	1:Experimental evidence at protein level	0.7925	0.9664	1	1	1	1	1	1	15147.6875	15147.6875	15147.6875
sp|Q09666|AHNK_HUMAN	Q09666	AHNK_HUMAN	AHNAK	5890	Homo sapiens OX=9606	Neuroblast differentiation-associated protein AHNAK	1:Experimental evidence at protein level	0.7844	0.9704	1	1	1	1	1	1	5881.131	5881.131	5881.131
sp|O95622|ADCY5_HUMAN	O95622	ADCY5_HUMAN	ADCY5	1261	Homo sapiens OX=9606	Adenylate cyclase type 5	1:Experimental evidence at protein level	0.7615	0.9664	1	1	1	1	1	1	3948.8606	3948.8606	3948.8606
sp|P59665|DEF1_HUMAN	P59665	DEF1_HUMAN	DEFA1B	94	Homo sapiens OX=9606	Neutrophil defensin 1	1:Experimental evidence at protein level	0.7615	0.9664	1	0	1	1	0	1	29783.209	0	29783.209	4C(57.0214)		sp|P59666|DEF3_HUMAN
sp|Q9UPQ0|LIMC1_HUMAN	Q9UPQ0	LIMC1_HUMAN	LIMCH1	1083	Homo sapiens OX=9606	LIM and calponin homology domains-containing protein 1	1:Experimental evidence at protein level	0.7313	0.9608	1	1	1	1	1	1	2508.498	2508.498	2508.498	11M(15.9949)
sp|P00325|ADH1B_HUMAN	P00325	ADH1B_HUMAN	ADH1B	375	Homo sapiens OX=9606	All-trans-retinol dehydrogenase [NAD(+)] ADH1B	1:Experimental evidence at protein level	0.6901	0.9525	1	0	1	1	0	1	40730.7	0	40730.7	N-term(42.0106)		sp|P00326|ADH1G_HUMAN, sp|P07327|ADH1A_HUMAN
sp|Q9BR10|SPT25_HUMAN	Q9BR10	SPT25_HUMAN	SPATA25	227	Homo sapiens OX=9606	Spermatogenesis-associated protein 25	1:Experimental evidence at protein level	0.6863	0.9517	1	1	1	1	1	1	4358.8604	4358.8604	4358.8604
sp|Q8IYY4|DZI1L_HUMAN	Q8IYY4	DZI1L_HUMAN	DZIP1L	767	Homo sapiens OX=9606	Cilium assembly protein DZIP1L	1:Experimental evidence at protein level	0.6002	0.9311	1	1	1	1	1	1	0	0	0	N-term(42.0106)
