# Supplementary material for: Enhancing late postmortem interval prediction: a pilot study integrating proteomics and machine learning to distinguish human bone remains over 15 years
Source: Biol Res. 2024 Oct 24;57:75. doi: 10.1186/s40659-024-00552-8 (PMC11515459; doi:10.1186/s40659-024-00552-8)
Supplement: Supplementary file 7 — Supplementary Material 7. Raw intensities [file 40659_2024_552_MOESM7_ESM.zip › Semitryptic/MD4C_2.tsv]

Protein	Protein ID	Entry Name	Gene	Length	Organism	Protein Description	Protein Existence	Protein Probability	Top Peptide Probability	Total Peptides	Unique Peptides	Razor Peptides	Total Spectral Count	Unique Spectral Count	Razor Spectral Count	Total Intensity	Unique Intensity	Razor Intensity	Razor Assigned Modifications	Razor Observed Modifications	Indistinguishable Proteins
Biognosys|iRT-Kit_WR_fusion	Biognosys|iRT-Kit_WR_fusion GN=iRTKit	Biognosys|iRT-Kit_WR_fusion GN=iRTKit	iRTKit	134		GN=iRTKit		1.0000	0.9990	31	31	31	648	648	648	1.2395348E8	1.2395348E8	1.2395348E8
contam_sp|O77727|K1C15_SHEEP	O77727	K1C15_SHEEP	KRT15	453	Ovis aries	Keratin, type I cytoskeletal 15	2:Experimental evidence at transcript level	1.0000	0.9990	3	1	3	81	78	81	424412.75	262765.7	424412.75	15M(15.9949)
contam_sp|P00761|TRYP_PIG	P00761	TRYP_PIG		231	Sus scrofa	Trypsin	1:Experimental evidence at protein level	1.0000	0.9990	8	8	8	36	36	36	3616296.8	3616296.8	3616296.8	2C(57.0214), 9C(57.0214),7C(57.0214),7C(57.0214),17M(15.9949)
contam_sp|P02662|CASA1_BOVIN	P02662	CASA1_BOVIN	CSN1S1	214	Bos taurus	Alpha-S1-casein	1:Experimental evidence at protein level	1.0000	0.9985	3	3	3	4	4	4	197237.44	197237.44	197237.44
sp|O60814|H2B1K_HUMAN	O60814	H2B1K_HUMAN	H2BC12	126	Homo sapiens OX=9606	Histone H2B type 1-K	1:Experimental evidence at protein level	1.0000	0.9960	6	0	1	10	0	3	1775654.5	0	292136.28			sp|P06899|H2B1J_HUMAN, sp|P57053|H2BFS_HUMAN, sp|P62807|H2B1C_HUMAN, sp|Q16778|H2B2E_HUMAN
sp|P00734|THRB_HUMAN	P00734	THRB_HUMAN	F2	622	Homo sapiens OX=9606	Prothrombin	1:Experimental evidence at protein level	1.0000	0.9982	4	4	4	9	9	9	154623.44	154623.44	154623.44	9M(15.9949),7M(15.9949),14M(15.9949), 5C(57.0214)
sp|P02452|CO1A1_HUMAN	P02452	CO1A1_HUMAN	COL1A1	1464	Homo sapiens OX=9606	Collagen alpha-1(I) chain	1:Experimental evidence at protein level	1.0000	0.9990	48	48	48	88	88	88	1.0487728E7	1.0487728E7	1.0487728E7	7M(15.9949),5M(15.9949),11M(15.9949),11M(15.9949),11M(15.9949),11M(15.9949),6M(15.9949),20M(15.9949)
sp|P02458|CO2A1_HUMAN	P02458	CO2A1_HUMAN	COL2A1	1487	Homo sapiens OX=9606	Collagen alpha-1(II) chain	1:Experimental evidence at protein level	1.0000	0.9870	2	2	2	3	3	3	195506.64	195506.64	195506.64
sp|P02538|K2C6A_HUMAN	P02538	K2C6A_HUMAN	KRT6A	564	Homo sapiens OX=9606	Keratin, type II cytoskeletal 6A	1:Experimental evidence at protein level	1.0000	0.9990	12	0	12	52	0	52	879257.4	0	879257.4	8C(57.0214),23M(15.9949),10M(15.9949),10M(15.9949), 23M(15.9949),9C(57.0214)		sp|P48668|K2C6C_HUMAN
sp|P02765|FETUA_HUMAN	P02765	FETUA_HUMAN	AHSG	367	Homo sapiens OX=9606	Alpha-2-HS-glycoprotein	1:Experimental evidence at protein level	1.0000	0.9990	3	3	3	10	10	10	129028.14	129028.14	129028.14	18C(57.0214)
sp|P02768|ALBU_HUMAN	P02768	ALBU_HUMAN	ALB	609	Homo sapiens	Serum albumin	1:Experimental evidence at protein level	1.0000	0.9988	2	2	2	23	23	23	21228.104	21228.104	21228.104
sp|P02818|OSTCN_HUMAN	P02818	OSTCN_HUMAN	BGLAP	100	Homo sapiens OX=9606	Osteocalcin	1:Experimental evidence at protein level	1.0000	0.9990	4	4	4	6	6	6	330936.47	330936.47	330936.47
sp|P04264|K2C1_HUMAN	P04264	K2C1_HUMAN	KRT1	644	Homo sapiens	Keratin, type II cytoskeletal 1	1:Experimental evidence at protein level	1.0000	0.9990	6	5	6	14	13	14	91605.18	63984.266	91605.18	4C(57.0214),22M(15.9949)
sp|P04279|SEMG1_HUMAN	P04279	SEMG1_HUMAN	SEMG1	462	Homo sapiens OX=9606	Semenogelin-1	1:Experimental evidence at protein level	1.0000	0.9990	2	2	2	30	30	30	45487.793	45487.793	45487.793
sp|P05109|S10A8_HUMAN	P05109	S10A8_HUMAN	S100A8	93	Homo sapiens OX=9606	Protein S100-A8	1:Experimental evidence at protein level	1.0000	0.9990	4	4	4	8	8	8	214089.48	214089.48	214089.48	6C(57.0214)
sp|P05164|PERM_HUMAN	P05164	PERM_HUMAN	MPO	745	Homo sapiens OX=9606	Myeloperoxidase	1:Experimental evidence at protein level	1.0000	0.9870	6	6	6	10	10	10	189111.03	189111.03	189111.03	4C(57.0214),3C(57.0214)
sp|P05204|HMGN2_HUMAN	P05204	HMGN2_HUMAN	HMGN2	90	Homo sapiens OX=9606	Non-histone chromosomal protein HMG-17	1:Experimental evidence at protein level	1.0000	0.9915	3	3	3	5	5	5	216571.1	216571.1	216571.1
sp|P06702|S10A9_HUMAN	P06702	S10A9_HUMAN	S100A9	114	Homo sapiens OX=9606	Protein S100-A9	1:Experimental evidence at protein level	1.0000	0.9986	2	2	2	3	3	3	172778.92	172778.92	172778.92
sp|P08123|CO1A2_HUMAN	P08123	CO1A2_HUMAN	COL1A2	1366	Homo sapiens OX=9606	Collagen alpha-2(I) chain	1:Experimental evidence at protein level	1.0000	0.9990	24	24	24	36	36	36	213784.45	213784.45	213784.45	12M(15.9949), 9M(15.9949)
sp|P08246|ELNE_HUMAN	P08246	ELNE_HUMAN	ELANE	267	Homo sapiens OX=9606	Neutrophil elastase	1:Experimental evidence at protein level	1.0000	0.9990	3	3	3	3	3	3	372565.28	372565.28	372565.28	4C(57.0214)
sp|P08311|CATG_HUMAN	P08311	CATG_HUMAN	CTSG	255	Homo sapiens	Cathepsin G	1:Experimental evidence at protein level	1.0000	0.9957	5	5	5	6	6	6	510281.75	510281.75	510281.75	1M(15.9949),11C(57.0214)
sp|P10153|RNAS2_HUMAN	P10153	RNAS2_HUMAN	RNASE2	161	Homo sapiens OX=9606	Non-secretory ribonuclease	1:Experimental evidence at protein level	1.0000	0.9989	1	1	1	8	8	8	112010.41	112010.41	112010.41
sp|P10412|H14_HUMAN	P10412	H14_HUMAN	H1-4	219	Homo sapiens OX=9606	Histone H1.4	1:Experimental evidence at protein level	1.0000	0.9990	5	4	5	6	5	6	400082.03	400082.03	400082.03	N-term(42.0106),N-term(42.0106),N-term(42.0106),N-term(42.0106)
sp|P13646|K1C13_HUMAN	P13646	K1C13_HUMAN	KRT13	458	Homo sapiens OX=9606	Keratin, type I cytoskeletal 13	1:Experimental evidence at protein level	1.0000	0.9990	17	12	15	68	37	65	1293379.6	602253.75	1293379.6	12C(57.0214),1M(15.9949),17M(15.9949),5M(15.9949),17C(57.0214)
sp|P13647|K2C5_HUMAN	P13647	K2C5_HUMAN	KRT5	590	Homo sapiens OX=9606	Keratin, type II cytoskeletal 5	1:Experimental evidence at protein level	1.0000	0.9856	5	1	2	5	1	2	92082.27	9989.138	31578.746
sp|P16402|H13_HUMAN	P16402	H13_HUMAN	H1-3	221	Homo sapiens OX=9606	Histone H1.3	1:Experimental evidence at protein level	1.0000	0.9987	3	2	2	4	3	3	61294.867	52013.17	52013.17	N-term(42.0106),N-term(42.0106)
sp|P16403|H12_HUMAN	P16403	H12_HUMAN	H1-2	213	Homo sapiens OX=9606	Histone H1.2	1:Experimental evidence at protein level	1.0000	0.9990	4	3	3	5	4	4	92930.305	92930.305	92930.305	N-term(42.0106),N-term(42.0106),N-term(42.0106)
sp|P19013|K2C4_HUMAN	P19013	K2C4_HUMAN	KRT4	520	Homo sapiens OX=9606	Keratin, type II cytoskeletal 4	1:Experimental evidence at protein level	1.0000	0.9990	3	2	2	8	6	6	164092.56	113605.45	113605.45
sp|P23527|H2B1O_HUMAN	P23527	H2B1O_HUMAN	H2BC17	126	Homo sapiens OX=9606	Histone H2B type 1-O	1:Experimental evidence at protein level	1.0000	0.9973	6	0	1	9	0	2	1555217.1	0	71698.92			sp|Q5QNW6|H2B2F_HUMAN, sp|Q93079|H2B1H_HUMAN
sp|P59666|DEF3_HUMAN	P59666	DEF3_HUMAN	DEFA3	94	Homo sapiens OX=9606	Neutrophil defensin 3	1:Experimental evidence at protein level	1.0000	0.9990	6	2	6	24	4	24	769392.56	42851.79	769392.56	5C(57.0214), 6C(57.0214),4C(57.0214),2C(57.0214), 4C(57.0214), 9C(57.0214),14C(57.0214), 15C(57.0214), 4C(57.0214),2M(15.9949), 4C(57.0214), 6C(57.0214)
sp|P60709|ACTB_HUMAN	P60709	ACTB_HUMAN	ACTB	375	Homo sapiens OX=9606	Actin, cytoplasmic 1	1:Experimental evidence at protein level	1.0000	0.9990	10	4	10	14	6	14	257085.02	191429.1	257085.02	15M(15.9949), 16C(57.0214), N-term(42.0106),15M(15.9949), 16C(57.0214), N-term(42.0106),15M(15.9949), 16C(57.0214), N-term(42.0106),6M(15.9949),15M(15.9949), 16C(57.0214), N-term(42.0106)
sp|P68871|HBB_HUMAN	P68871	HBB_HUMAN	HBB	147	Homo sapiens	Hemoglobin subunit beta	1:Experimental evidence at protein level	1.0000	0.9990	19	9	19	45	26	45	5295757.0	4567900.0	5295757.0	10M(15.9949),10M(15.9949),10M(15.9949),7M(15.9949),15M(15.9949)
sp|P69905|HBA_HUMAN	P69905	HBA_HUMAN	HBA1	142	Homo sapiens	Hemoglobin subunit alpha	1:Experimental evidence at protein level	1.0000	0.9990	27	27	27	86	86	86	1.7550664E7	1.7550664E7	1.7550664E7	15M(15.9949),15M(15.9949),15M(15.9949),4M(15.9949),4M(15.9949),N-term(42.0106),N-term(42.0106),N-term(42.0106)
sp|Q01469|FABP5_HUMAN	Q01469	FABP5_HUMAN	FABP5	135	Homo sapiens OX=9606	Fatty acid-binding protein 5	1:Experimental evidence at protein level	1.0000	0.9989	2	2	2	3	3	3	51391.04	51391.04	51391.04	12C(57.0214), 5C(57.0214),N-term(42.0106)
sp|Q9BZ11|ADA33_HUMAN	Q9BZ11	ADA33_HUMAN	ADAM33	813	Homo sapiens OX=9606	Disintegrin and metalloproteinase domain-containing protein 33	1:Experimental evidence at protein level	1.0000	0.9972	4	0	4	5	0	5	369018.3	0	369018.3
sp|P04040|CATA_HUMAN	P04040	CATA_HUMAN	CAT	527	Homo sapiens	Catalase	1:Experimental evidence at protein level	0.9999	0.9985	2	2	2	2	2	2	70299.22	70299.22	70299.22	11M(15.9949), N-term(42.0106),10M(15.9949), 11C(57.0214), 12M(15.9949)
sp|P07477|TRY1_HUMAN	P07477	TRY1_HUMAN	PRSS1	247	Homo sapiens OX=9606	Serine protease 1	1:Experimental evidence at protein level	0.9999	0.9985	1	0	1	10	0	10	88851.43	0	88851.43			sp|P07478|TRY2_HUMAN, sp|Q8NHM4|TRY6_HUMAN
sp|P16401|H15_HUMAN	P16401	H15_HUMAN	H1-5	226	Homo sapiens OX=9606	Histone H1.5	1:Experimental evidence at protein level	0.9999	0.9970	2	1	1	2	1	1	20660.744	11379.05	11379.05	N-term(42.0106)
sp|P63261|ACTG_HUMAN	P63261	ACTG_HUMAN	ACTG1	375	Homo sapiens OX=9606	Actin, cytoplasmic 2	1:Experimental evidence at protein level	0.9999	0.9990	7	1	1	9	1	1	145830.38	33128.387	33128.387	15M(15.9949), 16C(57.0214), N-term(42.0106)
sp|B9A064|IGLL5_HUMAN	B9A064	IGLL5_HUMAN	IGLL5	214	Homo sapiens OX=9606	Immunoglobulin lambda-like polypeptide 5	2:Experimental evidence at transcript level	0.9998	0.9945	2	0	2	3	0	3	46071.27	0	46071.27	4C(57.0214),22C(57.0214), 4C(57.0214)		sp|P0CG04|IGLC1_HUMAN, sp|P0DOY2|IGLC2_HUMAN, sp|P0DOY3|IGLC3_HUMAN
sp|P31949|S10AB_HUMAN	P31949	S10AB_HUMAN	S100A11	105	Homo sapiens OX=9606	Protein S100-A11	1:Experimental evidence at protein level	0.9998	0.9939	2	2	2	2	2	2	68515.15	68515.15	68515.15	N-term(42.0106)
sp|P41439|FOLR3_HUMAN	P41439	FOLR3_HUMAN	FOLR3	245	Homo sapiens OX=9606	Folate receptor gamma	1:Experimental evidence at protein level	0.9945	0.9990	1	1	1	1	1	1	36421.81	36421.81	36421.81	5M(15.9949)
sp|P04406|G3P_HUMAN	P04406	G3P_HUMAN	GAPDH	335	Homo sapiens OX=9606	Glyceraldehyde-3-phosphate dehydrogenase	1:Experimental evidence at protein level	0.9944	0.9989	1	1	1	5	5	5	13560.386	13560.386	13560.386
sp|Q9BQB4|SOST_HUMAN	Q9BQB4	SOST_HUMAN	SOST	213	Homo sapiens OX=9606	Sclerostin	1:Experimental evidence at protein level	0.9943	0.9989	1	1	1	1	1	1	40738.008	40738.008	40738.008	10C(57.0214), 14C(57.0214)
sp|P58876|H2B1D_HUMAN	P58876	H2B1D_HUMAN	H2BC5	126	Homo sapiens OX=9606	Histone H2B type 1-D	1:Experimental evidence at protein level	0.9941	0.9974	6	1	6	8	1	8	1534346.0	23391.865	1534346.0	2M(15.9949), 5M(15.9949)
sp|P35232|PHB1_HUMAN	P35232	PHB1_HUMAN	PHB1	272	Homo sapiens OX=9606	Prohibitin 1	1:Experimental evidence at protein level	0.9926	0.9986	1	1	1	1	1	1	28481.61	28481.61	28481.61
sp|P29508|SPB3_HUMAN	P29508	SPB3_HUMAN	SERPINB3	390	Homo sapiens OX=9606	Serpin B3	1:Experimental evidence at protein level	0.9925	0.9986	1	1	1	1	1	1	12917.215	12917.215	12917.215
sp|Q9Y2Y8|PRG3_HUMAN	Q9Y2Y8	PRG3_HUMAN	PRG3	225	Homo sapiens OX=9606	Proteoglycan 3	1:Experimental evidence at protein level	0.9904	0.9982	1	1	1	1	1	1	60854.19	60854.19	60854.19	11C(57.0214), 3C(57.0214)
sp|Q9P0L0|VAPA_HUMAN	Q9P0L0	VAPA_HUMAN	VAPA	249	Homo sapiens OX=9606	Vesicle-associated membrane protein-associated protein A	1:Experimental evidence at protein level	0.9894	0.9980	1	1	1	2	2	2	9461.838	9461.838	9461.838
sp|P04004|VTNC_HUMAN	P04004	VTNC_HUMAN	VTN	478	Homo sapiens OX=9606	Vitronectin	1:Experimental evidence at protein level	0.9887	0.9978	1	1	1	3	3	3	109266.664	109266.664	109266.664	9C(57.0214)
sp|P13645|K1C10_HUMAN	P13645	K1C10_HUMAN	KRT10	584	Homo sapiens	Keratin, type I cytoskeletal 10	1:Experimental evidence at protein level	0.9862	0.9974	1	1	1	1	1	1	82225.29	82225.29	82225.29
sp|P11055|MYH3_HUMAN	P11055	MYH3_HUMAN	MYH3	1940	Homo sapiens OX=9606	Myosin-3	1:Experimental evidence at protein level	0.9852	0.9972	1	0	1	2	0	2	22575.557	0	22575.557			sp|P12882|MYH1_HUMAN, sp|Q9UKX2|MYH2_HUMAN, sp|Q9Y623|MYH4_HUMAN
sp|Q9H299|SH3L3_HUMAN	Q9H299	SH3L3_HUMAN	SH3BGRL3	93	Homo sapiens OX=9606	SH3 domain-binding glutamic acid-rich-like protein 3	1:Experimental evidence at protein level	0.9848	0.9971	1	1	1	1	1	1	50928.844	50928.844	50928.844
sp|P10451|OSTP_HUMAN	P10451	OSTP_HUMAN	SPP1	314	Homo sapiens OX=9606	Osteopontin	1:Experimental evidence at protein level	0.9828	0.9839	1	1	1	1	1	1	26224.705	26224.705	26224.705
sp|Q8IVN3|MSTN1_HUMAN	Q8IVN3	MSTN1_HUMAN	MUSTN1	82	Homo sapiens OX=9606	Musculoskeletal embryonic nuclear protein 1	3:Protein inferred from homology	0.9824	0.9966	1	1	1	1	1	1	19709.559	19709.559	19709.559	N-term(42.0106)
sp|P14174|MIF_HUMAN	P14174	MIF_HUMAN	MIF	115	Homo sapiens OX=9606	Macrophage migration inhibitory factor	1:Experimental evidence at protein level	0.9801	0.9962	1	1	1	3	3	3	25023.229	25023.229	25023.229	2M(15.9949)
sp|A0A075B6K4|LV310_HUMAN	A0A075B6K4	LV310_HUMAN	IGLV3-10	115	Homo sapiens OX=9606	Immunoglobulin lambda variable 3-10	3:Protein inferred from homology	0.9706	0.9943	1	0	1	2	0	2	24880.672	0	24880.672			sp|P01717|LV325_HUMAN
sp|Q96I15|SCLY_HUMAN	Q96I15	SCLY_HUMAN	SCLY	445	Homo sapiens OX=9606	Selenocysteine lyase	1:Experimental evidence at protein level	0.9546	0.9911	1	1	1	1	1	1	16392.307	16392.307	16392.307	3M(15.9949)
sp|P12724|ECP_HUMAN	P12724	ECP_HUMAN	RNASE3	160	Homo sapiens OX=9606	Eosinophil cationic protein	1:Experimental evidence at protein level	0.9485	0.9898	1	1	1	1	1	1	60954.06	60954.06	60954.06
sp|O75112|LDB3_HUMAN	O75112	LDB3_HUMAN	LDB3	727	Homo sapiens OX=9606	LIM domain-binding protein 3	1:Experimental evidence at protein level	0.9455	0.9892	1	1	1	2	2	2	26813.785	26813.785	26813.785
sp|P07858|CATB_HUMAN	P07858	CATB_HUMAN	CTSB	339	Homo sapiens OX=9606	Cathepsin B	1:Experimental evidence at protein level	0.9400	0.9881	1	1	1	1	1	1	21700.883	21700.883	21700.883
sp|P04908|H2A1B_HUMAN	P04908	H2A1B_HUMAN	H2AC8	130	Homo sapiens OX=9606	Histone H2A type 1-B/E	1:Experimental evidence at protein level	0.9341	0.9868	1	0	1	2	0	2	82669.75	0	82669.75			sp|P0C0S5|H2AZ_HUMAN, sp|P0C0S8|H2A1_HUMAN, sp|P16104|H2AX_HUMAN, sp|P20671|H2A1D_HUMAN, sp|Q16777|H2A2C_HUMAN, sp|Q6FI13|H2A2A_HUMAN, sp|Q71UI9|H2AV_HUMAN, sp|Q7L7L0|H2A3_HUMAN, sp|Q8IUE6|H2A2B_HUMAN, sp|Q93077|H2A1C_HUMAN, sp|Q96KK5|H2A1H_HUMAN, sp|Q96QV6|H2A1A_HUMAN, sp|Q99878|H2A1J_HUMAN, sp|Q9BTM1|H2AJ_HUMAN
