# Supplementary material for: Enhancing late postmortem interval prediction: a pilot study integrating proteomics and machine learning to distinguish human bone remains over 15 years
Source: Biol Res. 2024 Oct 24;57:75. doi: 10.1186/s40659-024-00552-8 (PMC11515459; doi:10.1186/s40659-024-00552-8)
Supplement: Supplementary file 7 — Supplementary Material 7. Raw intensities [file 40659_2024_552_MOESM7_ESM.zip › Semitryptic/MD4C_3.tsv]

Protein	Protein ID	Entry Name	Gene	Length	Organism	Protein Description	Protein Existence	Protein Probability	Top Peptide Probability	Total Peptides	Unique Peptides	Razor Peptides	Total Spectral Count	Unique Spectral Count	Razor Spectral Count	Total Intensity	Unique Intensity	Razor Intensity	Razor Assigned Modifications	Razor Observed Modifications	Indistinguishable Proteins
Biognosys|iRT-Kit_WR_fusion	Biognosys|iRT-Kit_WR_fusion GN=iRTKit	Biognosys|iRT-Kit_WR_fusion GN=iRTKit	iRTKit	134		GN=iRTKit		1.0000	0.9990	24	24	24	644	644	644	1.281328E8	1.281328E8	1.281328E8
contam_sp|O77727|K1C15_SHEEP	O77727	K1C15_SHEEP	KRT15	453	Ovis aries	Keratin, type I cytoskeletal 15	2:Experimental evidence at transcript level	1.0000	0.9990	2	1	2	88	87	88	374315.03	347773.72	374315.03	15M(15.9949)
contam_sp|P00761|TRYP_PIG	P00761	TRYP_PIG		231	Sus scrofa	Trypsin	1:Experimental evidence at protein level	1.0000	0.9990	6	6	6	29	29	29	4399251.0	4399251.0	4399251.0	7C(57.0214),7C(57.0214),17M(15.9949)
contam_sp|P02662|CASA1_BOVIN	P02662	CASA1_BOVIN	CSN1S1	214	Bos taurus	Alpha-S1-casein	1:Experimental evidence at protein level	1.0000	0.9986	1	1	1	2	2	2	168837.45	168837.45	168837.45
contam_sp|P02666|CASB_BOVIN	P02666	CASB_BOVIN	CSN2	224	Bos taurus	Beta-casein	1:Experimental evidence at protein level	1.0000	0.8887	3	3	3	3	3	3	133399.75	133399.75	133399.75
sp|P00734|THRB_HUMAN	P00734	THRB_HUMAN	F2	622	Homo sapiens OX=9606	Prothrombin	1:Experimental evidence at protein level	1.0000	0.9983	3	3	3	4	4	4	63754.07	63754.07	63754.07	14M(15.9949), 5C(57.0214),9M(15.9949)
sp|P02452|CO1A1_HUMAN	P02452	CO1A1_HUMAN	COL1A1	1464	Homo sapiens OX=9606	Collagen alpha-1(I) chain	1:Experimental evidence at protein level	1.0000	0.9990	72	71	72	151	150	151	1.4634684E7	1.4634684E7	1.4634684E7	15M(15.9949),8M(15.9949),20M(15.9949),11M(15.9949),11M(15.9949),11M(15.9949),6M(15.9949)
sp|P02461|CO3A1_HUMAN	P02461	CO3A1_HUMAN	COL3A1	1466	Homo sapiens OX=9606	Collagen alpha-1(III) chain	1:Experimental evidence at protein level	1.0000	0.9142	3	2	2	3	2	2	141368.77	44294.4	44294.4
sp|P02538|K2C6A_HUMAN	P02538	K2C6A_HUMAN	KRT6A	564	Homo sapiens OX=9606	Keratin, type II cytoskeletal 6A	1:Experimental evidence at protein level	1.0000	0.9990	10	1	10	42	2	42	869133.2	35445.78	869133.2	8C(57.0214),23M(15.9949),10M(15.9949),10M(15.9949), 23M(15.9949)
sp|P02765|FETUA_HUMAN	P02765	FETUA_HUMAN	AHSG	367	Homo sapiens OX=9606	Alpha-2-HS-glycoprotein	1:Experimental evidence at protein level	1.0000	0.9990	4	4	4	15	15	15	814292.25	814292.25	814292.25	7C(57.0214),18C(57.0214),18C(57.0214)
sp|P04264|K2C1_HUMAN	P04264	K2C1_HUMAN	KRT1	644	Homo sapiens	Keratin, type II cytoskeletal 1	1:Experimental evidence at protein level	1.0000	0.9990	4	3	4	13	12	13	86761.05	58201.18	86761.05	4C(57.0214)
sp|P04279|SEMG1_HUMAN	P04279	SEMG1_HUMAN	SEMG1	462	Homo sapiens OX=9606	Semenogelin-1	1:Experimental evidence at protein level	1.0000	0.9987	3	3	3	46	46	46	54335.875	54335.875	54335.875
sp|P04406|G3P_HUMAN	P04406	G3P_HUMAN	GAPDH	335	Homo sapiens OX=9606	Glyceraldehyde-3-phosphate dehydrogenase	1:Experimental evidence at protein level	1.0000	0.9987	2	2	2	9	9	9	27740.77	27740.77	27740.77
sp|P05109|S10A8_HUMAN	P05109	S10A8_HUMAN	S100A8	93	Homo sapiens OX=9606	Protein S100-A8	1:Experimental evidence at protein level	1.0000	0.9990	3	3	3	8	8	8	182975.52	182975.52	182975.52	6C(57.0214)
sp|P06702|S10A9_HUMAN	P06702	S10A9_HUMAN	S100A9	114	Homo sapiens OX=9606	Protein S100-A9	1:Experimental evidence at protein level	1.0000	0.9985	3	3	3	3	3	3	136667.9	136667.9	136667.9
sp|P08123|CO1A2_HUMAN	P08123	CO1A2_HUMAN	COL1A2	1366	Homo sapiens OX=9606	Collagen alpha-2(I) chain	1:Experimental evidence at protein level	1.0000	0.9990	40	40	40	62	62	62	1492480.0	1492480.0	1492480.0	9M(15.9949)
sp|P10412|H14_HUMAN	P10412	H14_HUMAN	H1-4	219	Homo sapiens OX=9606	Histone H1.4	1:Experimental evidence at protein level	1.0000	0.9988	6	4	6	6	4	6	624854.8	530332.5	624854.8	N-term(42.0106),N-term(42.0106),N-term(42.0106),N-term(42.0106)
sp|P13645|K1C10_HUMAN	P13645	K1C10_HUMAN	KRT10	584	Homo sapiens	Keratin, type I cytoskeletal 10	1:Experimental evidence at protein level	1.0000	0.9952	2	2	2	2	2	2	73877.555	73877.555	73877.555
sp|P13646|K1C13_HUMAN	P13646	K1C13_HUMAN	KRT13	458	Homo sapiens OX=9606	Keratin, type I cytoskeletal 13	1:Experimental evidence at protein level	1.0000	0.9990	12	9	11	58	36	57	1238051.8	477741.2	1238051.8	17C(57.0214),17C(57.0214),12C(57.0214),5M(15.9949)
sp|P16403|H12_HUMAN	P16403	H12_HUMAN	H1-2	213	Homo sapiens OX=9606	Histone H1.2	1:Experimental evidence at protein level	1.0000	0.9988	4	2	2	5	3	3	268111.0	81251.625	81251.625	N-term(42.0106),N-term(42.0106)
sp|P19013|K2C4_HUMAN	P19013	K2C4_HUMAN	KRT4	520	Homo sapiens OX=9606	Keratin, type II cytoskeletal 4	1:Experimental evidence at protein level	1.0000	0.9990	3	3	3	9	9	9	126826.734	126826.734	126826.734
sp|P21810|PGS1_HUMAN	P21810	PGS1_HUMAN	BGN	368	Homo sapiens OX=9606	Biglycan	1:Experimental evidence at protein level	1.0000	0.9828	3	3	3	6	6	6	921033.94	921033.94	921033.94	3C(57.0214), 5M(15.9949)
sp|P31949|S10AB_HUMAN	P31949	S10AB_HUMAN	S100A11	105	Homo sapiens OX=9606	Protein S100-A11	1:Experimental evidence at protein level	1.0000	0.9988	2	2	2	2	2	2	37450.047	37450.047	37450.047	N-term(42.0106)
sp|P36955|PEDF_HUMAN	P36955	PEDF_HUMAN	SERPINF1	418	Homo sapiens OX=9606	Pigment epithelium-derived factor	1:Experimental evidence at protein level	1.0000	0.9731	2	2	2	2	2	2	9898.811	9898.811	9898.811
sp|P60709|ACTB_HUMAN	P60709	ACTB_HUMAN	ACTB	375	Homo sapiens OX=9606	Actin, cytoplasmic 1	1:Experimental evidence at protein level	1.0000	0.9990	3	0	3	3	0	3	64959.316	0	64959.316	2C(57.0214),6M(15.9949)		sp|P63261|ACTG_HUMAN
sp|P62328|TYB4_HUMAN	P62328	TYB4_HUMAN	TMSB4X	44	Homo sapiens OX=9606	Thymosin beta-4	1:Experimental evidence at protein level	1.0000	0.9887	2	2	2	2	2	2	29737.781	29737.781	29737.781	6M(15.9949), N-term(42.0106)
sp|P68871|HBB_HUMAN	P68871	HBB_HUMAN	HBB	147	Homo sapiens	Hemoglobin subunit beta	1:Experimental evidence at protein level	1.0000	0.9977	5	4	5	12	9	12	630559.4	408780.2	630559.4	10M(15.9949),10M(15.9949)
sp|P69905|HBA_HUMAN	P69905	HBA_HUMAN	HBA1	142	Homo sapiens	Hemoglobin subunit alpha	1:Experimental evidence at protein level	1.0000	0.9990	10	10	10	33	33	33	7966982.5	7966982.5	7966982.5	N-term(42.0106),N-term(42.0106)
sp|Q01469|FABP5_HUMAN	Q01469	FABP5_HUMAN	FABP5	135	Homo sapiens OX=9606	Fatty acid-binding protein 5	1:Experimental evidence at protein level	0.9999	0.9989	2	2	2	2	2	2	48392.996	48392.996	48392.996	N-term(42.0106),12C(57.0214), 5C(57.0214)
sp|P04004|VTNC_HUMAN	P04004	VTNC_HUMAN	VTN	478	Homo sapiens OX=9606	Vitronectin	1:Experimental evidence at protein level	0.9998	0.9975	2	2	2	5	5	5	182177.47	182177.47	182177.47	9C(57.0214)
sp|P68104|EF1A1_HUMAN	P68104	EF1A1_HUMAN	EEF1A1	462	Homo sapiens OX=9606	Elongation factor 1-alpha 1	1:Experimental evidence at protein level	0.9989	0.9157	1	0	1	1	0	1	60592.598	0	60592.598			sp|Q05639|EF1A2_HUMAN, sp|Q5VTE0|EF1A3_HUMAN
sp|P59665|DEF1_HUMAN	P59665	DEF1_HUMAN	DEFA1B	94	Homo sapiens OX=9606	Neutrophil defensin 1	1:Experimental evidence at protein level	0.9987	0.9715	2	0	2	3	0	3	61449.9	0	61449.9	4C(57.0214),4C(57.0214)		sp|P59666|DEF3_HUMAN
sp|P12273|PIP_HUMAN	P12273	PIP_HUMAN	PIP	146	Homo sapiens OX=9606	Prolactin-inducible protein	1:Experimental evidence at protein level	0.9926	0.9988	1	1	1	4	4	4	21071.594	21071.594	21071.594	21C(57.0214)
sp|Q01546|K22O_HUMAN	Q01546	K22O_HUMAN	KRT76	638	Homo sapiens OX=9606	Keratin, type II cytoskeletal 2 oral	1:Experimental evidence at protein level	0.9906	0.9984	1	1	1	2	2	2	161048.08	161048.08	161048.08	7M(15.9949)
sp|P02768|ALBU_HUMAN	P02768	ALBU_HUMAN	ALB	609	Homo sapiens	Serum albumin	1:Experimental evidence at protein level	0.9904	0.9985	1	1	1	17	17	17	14609.334	14609.334	14609.334
sp|Q8IVN3|MSTN1_HUMAN	Q8IVN3	MSTN1_HUMAN	MUSTN1	82	Homo sapiens OX=9606	Musculoskeletal embryonic nuclear protein 1	3:Protein inferred from homology	0.9867	0.9979	1	1	1	1	1	1	31942.236	31942.236	31942.236	N-term(42.0106)
sp|P20908|CO5A1_HUMAN	P20908	CO5A1_HUMAN	COL5A1	1838	Homo sapiens OX=9606	Collagen alpha-1(V) chain	1:Experimental evidence at protein level	0.9852	0.9604	1	1	1	1	1	1	23935.059	23935.059	23935.059
sp|P07477|TRY1_HUMAN	P07477	TRY1_HUMAN	PRSS1	247	Homo sapiens OX=9606	Serine protease 1	1:Experimental evidence at protein level	0.9840	0.9974	1	0	1	3	0	3	45377.78	0	45377.78			sp|P07478|TRY2_HUMAN, sp|Q8NHM4|TRY6_HUMAN
sp|Q9UPR6|ZFR2_HUMAN	Q9UPR6	ZFR2_HUMAN	ZFR2	939	Homo sapiens OX=9606	Zinc finger RNA-binding protein 2	2:Experimental evidence at transcript level	0.9775	0.8816	1	1	1	2	2	2	16882.652	16882.652	16882.652
sp|P11055|MYH3_HUMAN	P11055	MYH3_HUMAN	MYH3	1940	Homo sapiens OX=9606	Myosin-3	1:Experimental evidence at protein level	0.9736	0.9958	1	0	1	2	0	2	26984.812	0	26984.812			sp|P12882|MYH1_HUMAN, sp|Q9UKX2|MYH2_HUMAN, sp|Q9Y623|MYH4_HUMAN
sp|A8K2U0|A2ML1_HUMAN	A8K2U0	A2ML1_HUMAN	A2ML1	1454	Homo sapiens OX=9606	Alpha-2-macroglobulin-like protein 1	1:Experimental evidence at protein level	0.9715	0.9954	1	1	1	2	2	2	15940.567	15940.567	15940.567
sp|P16402|H13_HUMAN	P16402	H13_HUMAN	H1-3	221	Homo sapiens OX=9606	Histone H1.3	1:Experimental evidence at protein level	0.9712	0.9620	3	1	1	3	1	1	211495.44	7279.147	7279.147	N-term(42.0106)
sp|P23527|H2B1O_HUMAN	P23527	H2B1O_HUMAN	H2BC17	126	Homo sapiens OX=9606	Histone H2B type 1-O	1:Experimental evidence at protein level	0.9653	0.9944	1	0	1	1	0	1	37840.2	0	37840.2			sp|Q5QNW6|H2B2F_HUMAN, sp|Q93079|H2B1H_HUMAN
sp|P56182|RRP1_HUMAN	P56182	RRP1_HUMAN	RRP1	461	Homo sapiens OX=9606	Ribosomal RNA processing protein 1 homolog A	1:Experimental evidence at protein level	0.9111	0.9849	1	1	1	1	1	1	43992.707	43992.707	43992.707
sp|P07585|PGS2_HUMAN	P07585	PGS2_HUMAN	DCN	359	Homo sapiens OX=9606	Decorin	1:Experimental evidence at protein level	0.8771	0.9785	1	1	1	2	2	2	129005.375	129005.375	129005.375
sp|O60814|H2B1K_HUMAN	O60814	H2B1K_HUMAN	H2BC12	126	Homo sapiens OX=9606	Histone H2B type 1-K	1:Experimental evidence at protein level	0.8622	0.9755	1	0	1	2	0	2	230015.55	0	230015.55			sp|P06899|H2B1J_HUMAN, sp|P57053|H2BFS_HUMAN, sp|P62807|H2B1C_HUMAN, sp|Q16778|H2B2E_HUMAN
sp|P07305|H10_HUMAN	P07305	H10_HUMAN	H1-0	194	Homo sapiens OX=9606	Histone H1.0	1:Experimental evidence at protein level	0.8602	0.9751	1	1	1	1	1	1	3319.8809	3319.8809	3319.8809	N-term(42.0106)
sp|P04792|HSPB1_HUMAN	P04792	HSPB1_HUMAN	HSPB1	205	Homo sapiens OX=9606	Heat shock protein beta-1	1:Experimental evidence at protein level	0.7714	0.9555	1	1	1	1	1	1	18562.023	18562.023	18562.023
sp|P02818|OSTCN_HUMAN	P02818	OSTCN_HUMAN	BGLAP	100	Homo sapiens OX=9606	Osteocalcin	1:Experimental evidence at protein level	0.6652	0.9268	1	1	1	1	1	1	75313.04	75313.04	75313.04
sp|P00325|ADH1B_HUMAN	P00325	ADH1B_HUMAN	ADH1B	375	Homo sapiens OX=9606	All-trans-retinol dehydrogenase [NAD(+)] ADH1B	1:Experimental evidence at protein level	0.6371	0.9179	1	0	1	1	0	1	49874.918	0	49874.918	N-term(42.0106)		sp|P00326|ADH1G_HUMAN, sp|P07327|ADH1A_HUMAN
sp|P20231|TRYB2_HUMAN	P20231	TRYB2_HUMAN	TPSB2	275	Homo sapiens OX=9606	Tryptase beta-2	1:Experimental evidence at protein level	0.5981	0.9046	1	0	1	1	0	1	12060.003	0	12060.003			sp|Q15661|TRYB1_HUMAN, sp|Q9BZJ3|TRYD_HUMAN
sp|Q24JP5|T132A_HUMAN	Q24JP5	T132A_HUMAN	TMEM132A	1023	Homo sapiens OX=9606	Transmembrane protein 132A	1:Experimental evidence at protein level	0.5946	0.9033	1	1	1	1	1	1	2811.786	2811.786	2811.786	41M(15.9949)
sp|Q01780|EXOSX_HUMAN	Q01780	EXOSX_HUMAN	EXOSC10	885	Homo sapiens OX=9606	Exosome component 10	1:Experimental evidence at protein level	0.5757	0.8963	1	1	1	1	1	1	7507.6177	7507.6177	7507.6177
sp|O75197|LRP5_HUMAN	O75197	LRP5_HUMAN	LRP5	1615	Homo sapiens OX=9606	Low-density lipoprotein receptor-related protein 5	1:Experimental evidence at protein level	0.0000	0.9047	1	0	1	1	0	1	58591.254	0	58591.254			rev_sp|P10619|PPGB_HUMAN, rev_sp|Q14761|PTCA_HUMAN, rev_sp|Q5SZK8|FREM2_HUMAN, rev_sp|Q8N423|LIRB2_HUMAN, rev_sp|Q8NBP7|PCSK9_HUMAN, rev_sp|Q8NHL6|LIRB1_HUMAN, rev_sp|Q8WXH0|SYNE2_HUMAN, rev_sp|Q92932|PTPR2_HUMAN, rev_sp|Q96A98|TIP39_HUMAN, rev_sp|Q96JQ0|PCD16_HUMAN, rev_sp|Q9BT09|CNPY3_HUMAN, rev_sp|Q9BTY2|FUCO2_HUMAN, rev_sp|Q9BVT8|TMUB1_HUMAN, rev_sp|Q9H2A7|CXL16_HUMAN, rev_sp|Q9HCU4|CELR2_HUM…
