# Supplementary material for: Enhancing late postmortem interval prediction: a pilot study integrating proteomics and machine learning to distinguish human bone remains over 15 years
Source: Biol Res. 2024 Oct 24;57:75. doi: 10.1186/s40659-024-00552-8 (PMC11515459; doi:10.1186/s40659-024-00552-8)
Supplement: Supplementary file 7 — Supplementary Material 7. Raw intensities [file 40659_2024_552_MOESM7_ESM.zip › Semitryptic/MD4C_4.tsv]

Protein	Protein ID	Entry Name	Gene	Length	Organism	Protein Description	Protein Existence	Protein Probability	Top Peptide Probability	Total Peptides	Unique Peptides	Razor Peptides	Total Spectral Count	Unique Spectral Count	Razor Spectral Count	Total Intensity	Unique Intensity	Razor Intensity	Razor Assigned Modifications	Razor Observed Modifications	Indistinguishable Proteins
Biognosys|iRT-Kit_WR_fusion	Biognosys|iRT-Kit_WR_fusion GN=iRTKit	Biognosys|iRT-Kit_WR_fusion GN=iRTKit	iRTKit	134		GN=iRTKit		1.0000	0.9990	28	28	28	633	633	633	1.683707E8	1.683707E8	1.683707E8
contam_sp|O77727|K1C15_SHEEP	O77727	K1C15_SHEEP	KRT15	453	Ovis aries	Keratin, type I cytoskeletal 15	2:Experimental evidence at transcript level	1.0000	0.9990	3	2	3	96	95	96	417530.16	382814.3	417530.16	15M(15.9949)
contam_sp|P00761|TRYP_PIG	P00761	TRYP_PIG		231	Sus scrofa	Trypsin	1:Experimental evidence at protein level	1.0000	0.9990	6	6	6	29	29	29	4723016.0	4723016.0	4723016.0	7C(57.0214),2C(57.0214), 9C(57.0214),17M(15.9949)
contam_sp|P02662|CASA1_BOVIN	P02662	CASA1_BOVIN	CSN1S1	214	Bos taurus	Alpha-S1-casein	1:Experimental evidence at protein level	1.0000	0.9960	2	2	2	3	3	3	420332.7	420332.7	420332.7
sp|P00734|THRB_HUMAN	P00734	THRB_HUMAN	F2	622	Homo sapiens OX=9606	Prothrombin	1:Experimental evidence at protein level	1.0000	0.9916	4	4	4	6	6	6	151978.02	151978.02	151978.02	10C(57.0214),14M(15.9949), 5C(57.0214)
sp|P02452|CO1A1_HUMAN	P02452	CO1A1_HUMAN	COL1A1	1464	Homo sapiens OX=9606	Collagen alpha-1(I) chain	1:Experimental evidence at protein level	1.0000	0.9990	87	86	87	207	204	207	1.949577E7	1.949577E7	1.949577E7	15M(15.9949),20M(15.9949),20M(15.9949),8M(15.9949),11M(15.9949),11M(15.9949),6M(15.9949),6M(15.9949),10M(15.9949)
sp|P02461|CO3A1_HUMAN	P02461	CO3A1_HUMAN	COL3A1	1466	Homo sapiens OX=9606	Collagen alpha-1(III) chain	1:Experimental evidence at protein level	1.0000	0.9892	2	1	1	4	1	1	180692.58	27257.01	27257.01
sp|P02538|K2C6A_HUMAN	P02538	K2C6A_HUMAN	KRT6A	564	Homo sapiens OX=9606	Keratin, type II cytoskeletal 6A	1:Experimental evidence at protein level	1.0000	0.9990	13	1	13	38	1	38	614782.75	21951.648	614782.75	8C(57.0214),23M(15.9949),10M(15.9949),10M(15.9949), 23M(15.9949)
sp|P02765|FETUA_HUMAN	P02765	FETUA_HUMAN	AHSG	367	Homo sapiens OX=9606	Alpha-2-HS-glycoprotein	1:Experimental evidence at protein level	1.0000	0.9990	18	18	18	53	53	53	4199732.5	4199732.5	4199732.5	10C(57.0214),16C(57.0214),15C(57.0214),17C(57.0214),18C(57.0214),18C(57.0214),18C(57.0214),18C(57.0214),13C(57.0214),7C(57.0214)
sp|P04264|K2C1_HUMAN	P04264	K2C1_HUMAN	KRT1	644	Homo sapiens	Keratin, type II cytoskeletal 1	1:Experimental evidence at protein level	1.0000	0.9990	5	4	5	13	12	13	93459.414	64781.344	93459.414	4C(57.0214)
sp|P04279|SEMG1_HUMAN	P04279	SEMG1_HUMAN	SEMG1	462	Homo sapiens OX=9606	Semenogelin-1	1:Experimental evidence at protein level	1.0000	0.9990	3	3	3	43	43	43	47220.137	47220.137	47220.137
sp|P04406|G3P_HUMAN	P04406	G3P_HUMAN	GAPDH	335	Homo sapiens OX=9606	Glyceraldehyde-3-phosphate dehydrogenase	1:Experimental evidence at protein level	1.0000	0.9976	2	2	2	3	3	3	28246.527	28246.527	28246.527
sp|P05109|S10A8_HUMAN	P05109	S10A8_HUMAN	S100A8	93	Homo sapiens OX=9606	Protein S100-A8	1:Experimental evidence at protein level	1.0000	0.9990	3	3	3	10	10	10	202092.1	202092.1	202092.1	6C(57.0214)
sp|P06702|S10A9_HUMAN	P06702	S10A9_HUMAN	S100A9	114	Homo sapiens OX=9606	Protein S100-A9	1:Experimental evidence at protein level	1.0000	0.9950	1	1	1	1	1	1	94451.23	94451.23	94451.23
sp|P08123|CO1A2_HUMAN	P08123	CO1A2_HUMAN	COL1A2	1366	Homo sapiens OX=9606	Collagen alpha-2(I) chain	1:Experimental evidence at protein level	1.0000	0.9990	52	52	52	90	90	90	2287592.0	2287592.0	2287592.0	12M(15.9949),12M(15.9949), 9M(15.9949)
sp|P10412|H14_HUMAN	P10412	H14_HUMAN	H1-4	219	Homo sapiens OX=9606	Histone H1.4	1:Experimental evidence at protein level	1.0000	0.9988	10	3	3	15	4	4	609292.1	552066.6	552066.6	N-term(42.0106),N-term(42.0106),N-term(42.0106)
sp|P13645|K1C10_HUMAN	P13645	K1C10_HUMAN	KRT10	584	Homo sapiens	Keratin, type I cytoskeletal 10	1:Experimental evidence at protein level	1.0000	0.9989	2	2	2	4	4	4	71755.234	71755.234	71755.234
sp|P13646|K1C13_HUMAN	P13646	K1C13_HUMAN	KRT13	458	Homo sapiens OX=9606	Keratin, type I cytoskeletal 13	1:Experimental evidence at protein level	1.0000	0.9990	11	8	10	59	38	58	1014704.6	482669.66	1014704.6	17C(57.0214),17C(57.0214),12C(57.0214)
sp|P16403|H12_HUMAN	P16403	H12_HUMAN	H1-2	213	Homo sapiens OX=9606	Histone H1.2	1:Experimental evidence at protein level	1.0000	0.9990	10	3	10	17	6	17	320175.34	203212.33	320175.34	N-term(42.0106),N-term(42.0106),N-term(42.0106)
sp|P19013|K2C4_HUMAN	P19013	K2C4_HUMAN	KRT4	520	Homo sapiens OX=9606	Keratin, type II cytoskeletal 4	1:Experimental evidence at protein level	1.0000	0.9988	4	3	3	6	5	5	145368.31	126676.97	126676.97
sp|P21810|PGS1_HUMAN	P21810	PGS1_HUMAN	BGN	368	Homo sapiens OX=9606	Biglycan	1:Experimental evidence at protein level	1.0000	0.9986	6	6	6	15	15	15	1301965.9	1301965.9	1301965.9	4C(57.0214),1C(57.0214),3C(57.0214)
sp|P60709|ACTB_HUMAN	P60709	ACTB_HUMAN	ACTB	375	Homo sapiens OX=9606	Actin, cytoplasmic 1	1:Experimental evidence at protein level	1.0000	0.9990	4	0	4	4	0	4	71834.72	0	71834.72	2C(57.0214)		sp|P63261|ACTG_HUMAN
sp|P68871|HBB_HUMAN	P68871	HBB_HUMAN	HBB	147	Homo sapiens	Hemoglobin subunit beta	1:Experimental evidence at protein level	1.0000	0.9983	9	6	9	19	12	19	2466662.2	2055448.1	2466662.2	14M(15.9949),10M(15.9949),10M(15.9949),10M(15.9949)
sp|P69905|HBA_HUMAN	P69905	HBA_HUMAN	HBA1	142	Homo sapiens	Hemoglobin subunit alpha	1:Experimental evidence at protein level	1.0000	0.9987	11	11	11	33	33	33	7041366.5	7041366.5	7041366.5	1M(15.9949),N-term(42.0106),N-term(42.0106)
sp|P04004|VTNC_HUMAN	P04004	VTNC_HUMAN	VTN	478	Homo sapiens OX=9606	Vitronectin	1:Experimental evidence at protein level	0.9999	0.9990	2	2	2	5	5	5	473866.62	473866.62	473866.62	9C(57.0214)
sp|P00325|ADH1B_HUMAN	P00325	ADH1B_HUMAN	ADH1B	375	Homo sapiens OX=9606	All-trans-retinol dehydrogenase [NAD(+)] ADH1B	1:Experimental evidence at protein level	0.9994	0.9911	2	0	2	2	0	2	68413.33	0	68413.33	N-term(42.0106)		sp|P00326|ADH1G_HUMAN, sp|P07327|ADH1A_HUMAN
sp|P07305|H10_HUMAN	P07305	H10_HUMAN	H1-0	194	Homo sapiens OX=9606	Histone H1.0	1:Experimental evidence at protein level	0.9971	0.9987	1	1	1	6	6	6	26305.613	26305.613	26305.613	N-term(42.0106)
sp|O60814|H2B1K_HUMAN	O60814	H2B1K_HUMAN	H2BC12	126	Homo sapiens OX=9606	Histone H2B type 1-K	1:Experimental evidence at protein level	0.9967	0.9978	1	0	1	1	0	1	258212.92	0	258212.92			sp|P06899|H2B1J_HUMAN, sp|P57053|H2BFS_HUMAN, sp|P62807|H2B1C_HUMAN, sp|Q16778|H2B2E_HUMAN
sp|Q01469|FABP5_HUMAN	Q01469	FABP5_HUMAN	FABP5	135	Homo sapiens OX=9606	Fatty acid-binding protein 5	1:Experimental evidence at protein level	0.9932	0.9989	1	1	1	2	2	2	22261.156	22261.156	22261.156	12C(57.0214), 5C(57.0214)
sp|P31949|S10AB_HUMAN	P31949	S10AB_HUMAN	S100A11	105	Homo sapiens OX=9606	Protein S100-A11	1:Experimental evidence at protein level	0.9896	0.9983	1	1	1	1	1	1	17893.613	17893.613	17893.613
sp|P02768|ALBU_HUMAN	P02768	ALBU_HUMAN	ALB	609	Homo sapiens	Serum albumin	1:Experimental evidence at protein level	0.9887	0.9982	1	1	1	10	10	10	20349.838	20349.838	20349.838
sp|P07477|TRY1_HUMAN	P07477	TRY1_HUMAN	PRSS1	247	Homo sapiens OX=9606	Serine protease 1	1:Experimental evidence at protein level	0.9848	0.9975	1	0	1	5	0	5	22674.018	0	22674.018			sp|P07478|TRY2_HUMAN, sp|Q8NHM4|TRY6_HUMAN
sp|P31151|S10A7_HUMAN	P31151	S10A7_HUMAN	S100A7	101	Homo sapiens OX=9606	Protein S100-A7	1:Experimental evidence at protein level	0.9814	0.9970	1	1	1	3	3	3	8150.896	8150.896	8150.896
sp|Q99456|K1C12_HUMAN	Q99456	K1C12_HUMAN	KRT12	494	Homo sapiens OX=9606	Keratin, type I cytoskeletal 12	1:Experimental evidence at protein level	0.9609	0.9732	3	1	1	21	1	1	702881.06	0	0
sp|P12273|PIP_HUMAN	P12273	PIP_HUMAN	PIP	146	Homo sapiens OX=9606	Prolactin-inducible protein	1:Experimental evidence at protein level	0.8749	0.9776	1	1	1	4	4	4	16260.831	16260.831	16260.831	21C(57.0214)
sp|P07585|PGS2_HUMAN	P07585	PGS2_HUMAN	DCN	359	Homo sapiens OX=9606	Decorin	1:Experimental evidence at protein level	0.8497	0.9724	1	1	1	1	1	1	113356.336	113356.336	113356.336
sp|O75197|LRP5_HUMAN	O75197	LRP5_HUMAN	LRP5	1615	Homo sapiens OX=9606	Low-density lipoprotein receptor-related protein 5	1:Experimental evidence at protein level	0.0000	0.9908	1	0	1	1	0	1	56178.01	0	56178.01			rev_sp|P10619|PPGB_HUMAN, rev_sp|Q14761|PTCA_HUMAN, rev_sp|Q5SZK8|FREM2_HUMAN, rev_sp|Q8N423|LIRB2_HUMAN, rev_sp|Q8NBP7|PCSK9_HUMAN, rev_sp|Q8NHL6|LIRB1_HUMAN, rev_sp|Q8WXH0|SYNE2_HUMAN, rev_sp|Q92932|PTPR2_HUMAN, rev_sp|Q96A98|TIP39_HUMAN, rev_sp|Q96JQ0|PCD16_HUMAN, rev_sp|Q9BT09|CNPY3_HUMAN, rev_sp|Q9BTY2|FUCO2_HUMAN, rev_sp|Q9BVT8|TMUB1_HUMAN, rev_sp|Q9H2A7|CXL16_HUMAN, rev_sp|Q9HCU4|CELR2_HUM…
