# Supplementary material for: Enhancing late postmortem interval prediction: a pilot study integrating proteomics and machine learning to distinguish human bone remains over 15 years
Source: Biol Res. 2024 Oct 24;57:75. doi: 10.1186/s40659-024-00552-8 (PMC11515459; doi:10.1186/s40659-024-00552-8)
Supplement: Supplementary file 7 — Supplementary Material 7. Raw intensities [file 40659_2024_552_MOESM7_ESM.zip › Semitryptic/MD4C_5.tsv]

Protein	Protein ID	Entry Name	Gene	Length	Organism	Protein Description	Protein Existence	Protein Probability	Top Peptide Probability	Total Peptides	Unique Peptides	Razor Peptides	Total Spectral Count	Unique Spectral Count	Razor Spectral Count	Total Intensity	Unique Intensity	Razor Intensity	Razor Assigned Modifications	Razor Observed Modifications	Indistinguishable Proteins
Biognosys|iRT-Kit_WR_fusion	Biognosys|iRT-Kit_WR_fusion GN=iRTKit	Biognosys|iRT-Kit_WR_fusion GN=iRTKit	iRTKit	134		GN=iRTKit		1.0000	0.9990	24	24	24	391	391	391	9.6290296E7	9.6290296E7	9.6290296E7
contam_sp|O77727|K1C15_SHEEP	O77727	K1C15_SHEEP	KRT15	453	Ovis aries	Keratin, type I cytoskeletal 15	2:Experimental evidence at transcript level	1.0000	0.9988	2	1	1	16	15	15	279977.72	235793.97	235793.97	15M(15.9949)
contam_sp|P00761|TRYP_PIG	P00761	TRYP_PIG		231	Sus scrofa	Trypsin	1:Experimental evidence at protein level	1.0000	0.9990	6	6	6	21	21	21	1981123.8	1981123.8	1981123.8	2C(57.0214), 9C(57.0214),17M(15.9949),7C(57.0214),7C(57.0214)
contam_sp|P02662|CASA1_BOVIN	P02662	CASA1_BOVIN	CSN1S1	214	Bos taurus	Alpha-S1-casein	1:Experimental evidence at protein level	1.0000	0.9970	2	2	2	4	4	4	1084005.0	1084005.0	1084005.0
contam_sp|P02666|CASB_BOVIN	P02666	CASB_BOVIN	CSN2	224	Bos taurus	Beta-casein	1:Experimental evidence at protein level	1.0000	0.9024	5	5	5	9	9	9	762722.75	762722.75	762722.75	2M(15.9949)
sp|P00734|THRB_HUMAN	P00734	THRB_HUMAN	F2	622	Homo sapiens OX=9606	Prothrombin	1:Experimental evidence at protein level	1.0000	0.9703	1	1	1	4	4	4	208440.47	208440.47	208440.47	9M(15.9949)
sp|P02452|CO1A1_HUMAN	P02452	CO1A1_HUMAN	COL1A1	1464	Homo sapiens OX=9606	Collagen alpha-1(I) chain	1:Experimental evidence at protein level	1.0000	0.9990	74	73	74	132	131	132	1.3723872E7	1.3723872E7	1.3723872E7	20M(15.9949),11M(15.9949),11M(15.9949),11M(15.9949),11M(15.9949),10M(15.9949),8M(15.9949),15M(15.9949),7M(15.9949)
sp|P02538|K2C6A_HUMAN	P02538	K2C6A_HUMAN	KRT6A	564	Homo sapiens OX=9606	Keratin, type II cytoskeletal 6A	1:Experimental evidence at protein level	1.0000	0.9990	7	0	7	15	0	15	382223.16	0	382223.16	23M(15.9949),10M(15.9949),8C(57.0214),9C(57.0214)
sp|P02765|FETUA_HUMAN	P02765	FETUA_HUMAN	AHSG	367	Homo sapiens OX=9606	Alpha-2-HS-glycoprotein	1:Experimental evidence at protein level	1.0000	0.9989	4	4	4	13	13	13	640073.5	640073.5	640073.5	18C(57.0214),18C(57.0214)
sp|P04264|K2C1_HUMAN	P04264	K2C1_HUMAN	KRT1	644	Homo sapiens	Keratin, type II cytoskeletal 1	1:Experimental evidence at protein level	1.0000	0.9990	2	1	2	9	8	9	70375.33	34737.78	70375.33	4C(57.0214)
sp|P04279|SEMG1_HUMAN	P04279	SEMG1_HUMAN	SEMG1	462	Homo sapiens OX=9606	Semenogelin-1	1:Experimental evidence at protein level	1.0000	0.9982	2	2	2	14	14	14	42089.348	42089.348	42089.348
sp|P05109|S10A8_HUMAN	P05109	S10A8_HUMAN	S100A8	93	Homo sapiens OX=9606	Protein S100-A8	1:Experimental evidence at protein level	1.0000	0.9989	2	2	2	8	8	8	135083.1	135083.1	135083.1	6C(57.0214)
sp|P07305|H10_HUMAN	P07305	H10_HUMAN	H1-0	194	Homo sapiens OX=9606	Histone H1.0	1:Experimental evidence at protein level	1.0000	0.9989	2	2	2	11	11	11	86274.67	86274.67	86274.67	N-term(42.0106),3M(15.9949)
sp|P08123|CO1A2_HUMAN	P08123	CO1A2_HUMAN	COL1A2	1366	Homo sapiens OX=9606	Collagen alpha-2(I) chain	1:Experimental evidence at protein level	1.0000	0.9990	28	28	28	37	37	37	363838.3	363838.3	363838.3
sp|P08670|VIME_HUMAN	P08670	VIME_HUMAN	VIM	466	Homo sapiens OX=9606	Vimentin	1:Experimental evidence at protein level	1.0000	0.9751	2	2	2	2	2	2	110959.42	110959.42	110959.42
sp|P10412|H14_HUMAN	P10412	H14_HUMAN	H1-4	219	Homo sapiens OX=9606	Histone H1.4	1:Experimental evidence at protein level	1.0000	0.9990	11	3	11	17	7	17	1381169.8	959555.0	1381169.8	N-term(42.0106),N-term(42.0106),N-term(42.0106)
sp|P13646|K1C13_HUMAN	P13646	K1C13_HUMAN	KRT13	458	Homo sapiens OX=9606	Keratin, type I cytoskeletal 13	1:Experimental evidence at protein level	1.0000	0.9990	10	6	10	20	10	20	705920.44	398162.47	705920.44	17M(15.9949),12C(57.0214),17C(57.0214)
sp|P16403|H12_HUMAN	P16403	H12_HUMAN	H1-2	213	Homo sapiens OX=9606	Histone H1.2	1:Experimental evidence at protein level	1.0000	0.9986	11	3	3	14	4	4	1107208.5	556794.0	556794.0	N-term(42.0106),N-term(42.0106),N-term(42.0106)
sp|P60709|ACTB_HUMAN	P60709	ACTB_HUMAN	ACTB	375	Homo sapiens OX=9606	Actin, cytoplasmic 1	1:Experimental evidence at protein level	1.0000	0.9770	3	0	3	3	0	3	178508.81	0	178508.81	6M(15.9949),8M(15.9949)		sp|P63261|ACTG_HUMAN
sp|P68871|HBB_HUMAN	P68871	HBB_HUMAN	HBB	147	Homo sapiens	Hemoglobin subunit beta	1:Experimental evidence at protein level	1.0000	0.9979	15	10	15	34	25	34	6607071.0	5652685.5	6607071.0	14M(15.9949),10M(15.9949),10M(15.9949),10M(15.9949)
sp|P69905|HBA_HUMAN	P69905	HBA_HUMAN	HBA1	142	Homo sapiens	Hemoglobin subunit alpha	1:Experimental evidence at protein level	1.0000	0.9964	13	13	13	28	28	28	5374345.0	5374345.0	5374345.0	N-term(42.0106),1M(15.9949)
sp|P02458|CO2A1_HUMAN	P02458	CO2A1_HUMAN	COL2A1	1487	Homo sapiens OX=9606	Collagen alpha-1(II) chain	1:Experimental evidence at protein level	0.9999	0.9223	1	1	1	1	1	1	38905.465	38905.465	38905.465
sp|P19013|K2C4_HUMAN	P19013	K2C4_HUMAN	KRT4	520	Homo sapiens OX=9606	Keratin, type II cytoskeletal 4	1:Experimental evidence at protein level	0.9999	0.9945	2	2	2	3	3	3	57872.652	57872.652	57872.652
sp|P23528|COF1_HUMAN	P23528	COF1_HUMAN	CFL1	166	Homo sapiens OX=9606	Cofilin-1	1:Experimental evidence at protein level	0.9999	0.9887	2	2	2	2	2	2	114413.34	114413.34	114413.34	N-term(42.0106),N-term(42.0106)
sp|P68104|EF1A1_HUMAN	P68104	EF1A1_HUMAN	EEF1A1	462	Homo sapiens OX=9606	Elongation factor 1-alpha 1	1:Experimental evidence at protein level	0.9991	0.9671	1	0	1	1	0	1	26992.541	0	26992.541			sp|Q05639|EF1A2_HUMAN, sp|Q5VTE0|EF1A3_HUMAN
sp|O60814|H2B1K_HUMAN	O60814	H2B1K_HUMAN	H2BC12	126	Homo sapiens OX=9606	Histone H2B type 1-K	1:Experimental evidence at protein level	0.9985	0.9907	5	0	5	6	0	6	588888.44	0	588888.44			sp|P06899|H2B1J_HUMAN, sp|P57053|H2BFS_HUMAN, sp|P62807|H2B1C_HUMAN, sp|Q16778|H2B2E_HUMAN
sp|P16401|H15_HUMAN	P16401	H15_HUMAN	H1-5	226	Homo sapiens OX=9606	Histone H1.5	1:Experimental evidence at protein level	0.9975	0.9964	3	1	1	5	2	2	512162.9	31417.383	31417.383	N-term(42.0106)
sp|Q02388|CO7A1_HUMAN	Q02388	CO7A1_HUMAN	COL7A1	2944	Homo sapiens OX=9606	Collagen alpha-1(VII) chain	1:Experimental evidence at protein level	0.9972	0.8960	1	1	1	1	1	1	38870.918	38870.918	38870.918
sp|P33778|H2B1B_HUMAN	P33778	H2B1B_HUMAN	H2BC3	126	Homo sapiens OX=9606	Histone H2B type 1-B	1:Experimental evidence at protein level	0.9958	0.9857	5	0	1	5	0	1	437503.9	0	26090.08			sp|Q99877|H2B1N_HUMAN
sp|Q01546|K22O_HUMAN	Q01546	K22O_HUMAN	KRT76	638	Homo sapiens OX=9606	Keratin, type II cytoskeletal 2 oral	1:Experimental evidence at protein level	0.9950	0.9987	1	1	1	1	1	1	115182.63	115182.63	115182.63	7M(15.9949)
sp|P23527|H2B1O_HUMAN	P23527	H2B1O_HUMAN	H2BC17	126	Homo sapiens OX=9606	Histone H2B type 1-O	1:Experimental evidence at protein level	0.9924	0.9739	5	0	1	5	0	1	437503.9	0	38086.82			sp|Q5QNW6|H2B2F_HUMAN, sp|Q93079|H2B1H_HUMAN
sp|P13645|K1C10_HUMAN	P13645	K1C10_HUMAN	KRT10	584	Homo sapiens	Keratin, type I cytoskeletal 10	1:Experimental evidence at protein level	0.9919	0.9979	1	1	1	2	2	2	46596.562	46596.562	46596.562
sp|P06702|S10A9_HUMAN	P06702	S10A9_HUMAN	S100A9	114	Homo sapiens OX=9606	Protein S100-A9	1:Experimental evidence at protein level	0.9914	0.9877	1	1	1	1	1	1	86280.44	86280.44	86280.44
sp|P02768|ALBU_HUMAN	P02768	ALBU_HUMAN	ALB	609	Homo sapiens	Serum albumin	1:Experimental evidence at protein level	0.9587	0.9889	1	1	1	11	11	11	16226.094	16226.094	16226.094
contam_sp|P00760|TRY1_BOVIN	P00760	TRY1_BOVIN		246	Bos taurus	Cationic trypsin	1:Experimental evidence at protein level	0.9485	0.9436	1	1	1	3	3	3	182934.55	182934.55	182934.55	7C(57.0214)
sp|P01040|CYTA_HUMAN	P01040	CYTA_HUMAN	CSTA	98	Homo sapiens OX=9606	Cystatin-A	1:Experimental evidence at protein level	0.9427	0.9844	1	1	1	1	1	1	15716.305	15716.305	15716.305	1M(15.9949)
sp|Q01469|FABP5_HUMAN	Q01469	FABP5_HUMAN	FABP5	135	Homo sapiens OX=9606	Fatty acid-binding protein 5	1:Experimental evidence at protein level	0.9383	0.9831	1	1	1	2	2	2	22960.15	22960.15	22960.15	12C(57.0214), 5C(57.0214)
sp|P59665|DEF1_HUMAN	P59665	DEF1_HUMAN	DEFA1B	94	Homo sapiens OX=9606	Neutrophil defensin 1	1:Experimental evidence at protein level	0.9381	0.9830	1	0	1	1	0	1	25950.906	0	25950.906	4C(57.0214)		sp|P59666|DEF3_HUMAN
sp|P00325|ADH1B_HUMAN	P00325	ADH1B_HUMAN	ADH1B	375	Homo sapiens OX=9606	All-trans-retinol dehydrogenase [NAD(+)] ADH1B	1:Experimental evidence at protein level	0.9139	0.9732	1	0	1	2	0	2	66500.23	0	66500.23	N-term(42.0106)		sp|P00326|ADH1G_HUMAN, sp|P07327|ADH1A_HUMAN
sp|P25100|ADA1D_HUMAN	P25100	ADA1D_HUMAN	ADRA1D	572	Homo sapiens OX=9606	Alpha-1D adrenergic receptor	1:Experimental evidence at protein level	0.8687	0.9620	1	1	1	2	2	2	291376.12	291376.12	291376.12
sp|P07477|TRY1_HUMAN	P07477	TRY1_HUMAN	PRSS1	247	Homo sapiens OX=9606	Serine protease 1	1:Experimental evidence at protein level	0.8051	0.9405	1	0	1	1	0	1	23272.459	0	23272.459			sp|P07478|TRY2_HUMAN, sp|Q8NHM4|TRY6_HUMAN
sp|P46776|RL27A_HUMAN	P46776	RL27A_HUMAN	RPL27A	148	Homo sapiens OX=9606	60S ribosomal protein L27a	1:Experimental evidence at protein level	0.8023	0.9395	1	1	1	1	1	1	18789.316	18789.316	18789.316
sp|P26583|HMGB2_HUMAN	P26583	HMGB2_HUMAN	HMGB2	209	Homo sapiens OX=9606	High mobility group protein B2	1:Experimental evidence at protein level	0.8015	0.9392	1	1	1	1	1	1	48503.156	48503.156	48503.156
sp|P31949|S10AB_HUMAN	P31949	S10AB_HUMAN	S100A11	105	Homo sapiens OX=9606	Protein S100-A11	1:Experimental evidence at protein level	0.7790	0.9309	1	1	1	1	1	1	19580.316	19580.316	19580.316	N-term(42.0106)
sp|O14514|AGRB1_HUMAN	O14514	AGRB1_HUMAN	ADGRB1	1584	Homo sapiens OX=9606	Adhesion G protein-coupled receptor B1	1:Experimental evidence at protein level	0.7781	0.9213	2	0	2	3	0	3	559158.1	0	559158.1
sp|P56182|RRP1_HUMAN	P56182	RRP1_HUMAN	RRP1	461	Homo sapiens OX=9606	Ribosomal RNA processing protein 1 homolog A	1:Experimental evidence at protein level	0.7144	0.9054	1	1	1	1	1	1	43221.188	43221.188	43221.188
sp|P62328|TYB4_HUMAN	P62328	TYB4_HUMAN	TMSB4X	44	Homo sapiens OX=9606	Thymosin beta-4	1:Experimental evidence at protein level	0.6886	0.8943	1	1	1	1	1	1	19656.62	19656.62	19656.62	6M(15.9949), N-term(42.0106)
sp|O75197|LRP5_HUMAN	O75197	LRP5_HUMAN	LRP5	1615	Homo sapiens OX=9606	Low-density lipoprotein receptor-related protein 5	1:Experimental evidence at protein level	0.0000	0.9738	3	0	1	5	0	2	691990.6	0	132832.5			rev_sp|P10619|PPGB_HUMAN, rev_sp|Q14761|PTCA_HUMAN, rev_sp|Q5SZK8|FREM2_HUMAN, rev_sp|Q8N423|LIRB2_HUMAN, rev_sp|Q8NBP7|PCSK9_HUMAN, rev_sp|Q8NHL6|LIRB1_HUMAN, rev_sp|Q8WXH0|SYNE2_HUMAN, rev_sp|Q92932|PTPR2_HUMAN, rev_sp|Q96A98|TIP39_HUMAN, rev_sp|Q96JQ0|PCD16_HUMAN, rev_sp|Q9BT09|CNPY3_HUMAN, rev_sp|Q9BTY2|FUCO2_HUMAN, rev_sp|Q9BVT8|TMUB1_HUMAN, rev_sp|Q9H2A7|CXL16_HUMAN, rev_sp|Q9HCU4|CELR2_HUM…
