# Supplementary material for: Enhancing late postmortem interval prediction: a pilot study integrating proteomics and machine learning to distinguish human bone remains over 15 years
Source: Biol Res. 2024 Oct 24;57:75. doi: 10.1186/s40659-024-00552-8 (PMC11515459; doi:10.1186/s40659-024-00552-8)
Supplement: Supplementary file 7 — Supplementary Material 7. Raw intensities [file 40659_2024_552_MOESM7_ESM.zip › Semitryptic/MR1_1T.tsv]

Protein	Protein ID	Entry Name	Gene	Length	Organism	Protein Description	Protein Existence	Protein Probability	Top Peptide Probability	Total Peptides	Unique Peptides	Razor Peptides	Total Spectral Count	Unique Spectral Count	Razor Spectral Count	Total Intensity	Unique Intensity	Razor Intensity	Razor Assigned Modifications	Razor Observed Modifications	Indistinguishable Proteins
Biognosys|iRT-Kit_WR_fusion	Biognosys|iRT-Kit_WR_fusion GN=iRTKit	Biognosys|iRT-Kit_WR_fusion GN=iRTKit	iRTKit	134		GN=iRTKit		1.0000	0.9989	25	25	25	341	341	341	6.9260344E7	6.9260344E7	6.9260344E7
contam_sp|P00761|TRYP_PIG	P00761	TRYP_PIG		231	Sus scrofa	Trypsin	1:Experimental evidence at protein level	1.0000	0.9990	2	2	2	11	11	11	1426587.5	1426587.5	1426587.5
contam_sp|P02666|CASB_BOVIN	P02666	CASB_BOVIN	CSN2	224	Bos taurus	Beta-casein	1:Experimental evidence at protein level	1.0000	0.8529	3	3	3	4	4	4	337368.0	337368.0	337368.0
sp|P02452|CO1A1_HUMAN	P02452	CO1A1_HUMAN	COL1A1	1464	Homo sapiens OX=9606	Collagen alpha-1(I) chain	1:Experimental evidence at protein level	1.0000	0.9990	76	75	76	134	132	134	4626872.0	4626872.0	4626872.0	11M(15.9949)
sp|P02538|K2C6A_HUMAN	P02538	K2C6A_HUMAN	KRT6A	564	Homo sapiens OX=9606	Keratin, type II cytoskeletal 6A	1:Experimental evidence at protein level	1.0000	0.9982	3	0	3	8	0	8	241903.19	0	241903.19	23M(15.9949)		sp|P48668|K2C6C_HUMAN
sp|P02765|FETUA_HUMAN	P02765	FETUA_HUMAN	AHSG	367	Homo sapiens OX=9606	Alpha-2-HS-glycoprotein	1:Experimental evidence at protein level	1.0000	0.9457	4	4	4	6	6	6	397954.62	397954.62	397954.62	18C(57.0214)
sp|P04264|K2C1_HUMAN	P04264	K2C1_HUMAN	KRT1	644	Homo sapiens	Keratin, type II cytoskeletal 1	1:Experimental evidence at protein level	1.0000	0.9980	2	1	2	4	3	4	61511.69	30708.494	61511.69	4C(57.0214)
sp|P05109|S10A8_HUMAN	P05109	S10A8_HUMAN	S100A8	93	Homo sapiens OX=9606	Protein S100-A8	1:Experimental evidence at protein level	1.0000	0.9990	2	2	2	3	3	3	68105.96	68105.96	68105.96
sp|P08123|CO1A2_HUMAN	P08123	CO1A2_HUMAN	COL1A2	1366	Homo sapiens OX=9606	Collagen alpha-2(I) chain	1:Experimental evidence at protein level	1.0000	0.9989	45	45	45	54	54	54	1063108.0	1063108.0	1063108.0	12M(15.9949), 9M(15.9949),12M(15.9949), 9M(15.9949)
sp|P13646|K1C13_HUMAN	P13646	K1C13_HUMAN	KRT13	458	Homo sapiens OX=9606	Keratin, type I cytoskeletal 13	1:Experimental evidence at protein level	1.0000	0.9989	7	4	6	13	7	12	373875.5	258783.6	373875.5	12C(57.0214),17C(57.0214)
contam_sp|P02662|CASA1_BOVIN	P02662	CASA1_BOVIN	CSN1S1	214	Bos taurus	Alpha-S1-casein	1:Experimental evidence at protein level	0.9997	0.9922	1	1	1	3	3	3	355006.47	355006.47	355006.47
sp|P04279|SEMG1_HUMAN	P04279	SEMG1_HUMAN	SEMG1	462	Homo sapiens OX=9606	Semenogelin-1	1:Experimental evidence at protein level	0.9997	0.9989	1	1	1	6	6	6	15724.168	15724.168	15724.168
contam_sp|O77727|K1C15_SHEEP	O77727	K1C15_SHEEP	KRT15	453	Ovis aries	Keratin, type I cytoskeletal 15	2:Experimental evidence at transcript level	0.9986	0.9989	2	1	2	27	26	27	196955.67	133027.28	196955.67
sp|P02461|CO3A1_HUMAN	P02461	CO3A1_HUMAN	COL3A1	1466	Homo sapiens OX=9606	Collagen alpha-1(III) chain	1:Experimental evidence at protein level	0.9977	0.9485	2	1	1	4	2	2	298301.62	60444.324	60444.324
sp|P10451|OSTP_HUMAN	P10451	OSTP_HUMAN	SPP1	314	Homo sapiens OX=9606	Osteopontin	1:Experimental evidence at protein level	0.9866	0.9066	1	1	1	1	1	1	97995.086	97995.086	97995.086
sp|P51798|CLCN7_HUMAN	P51798	CLCN7_HUMAN	CLCN7	805	Homo sapiens OX=9606	H(+)/Cl(-) exchange transporter 7	1:Experimental evidence at protein level	0.9781	0.8631	1	1	1	1	1	1	9054.952	9054.952	9054.952
sp|P68104|EF1A1_HUMAN	P68104	EF1A1_HUMAN	EEF1A1	462	Homo sapiens OX=9606	Elongation factor 1-alpha 1	1:Experimental evidence at protein level	0.9357	0.9635	1	0	1	1	0	1	93144.086	0	93144.086			sp|Q05639|EF1A2_HUMAN, sp|Q5VTE0|EF1A3_HUMAN
sp|P20908|CO5A1_HUMAN	P20908	CO5A1_HUMAN	COL5A1	1838	Homo sapiens OX=9606	Collagen alpha-1(V) chain	1:Experimental evidence at protein level	0.8915	0.9503	1	1	1	1	1	1	20393.48	20393.48	20393.48
sp|P12273|PIP_HUMAN	P12273	PIP_HUMAN	PIP	146	Homo sapiens OX=9606	Prolactin-inducible protein	1:Experimental evidence at protein level	0.8579	0.9493	1	1	1	1	1	1	6116.1587	6116.1587	6116.1587	21C(57.0214)
sp|Q9HBU1|BARX1_HUMAN	Q9HBU1	BARX1_HUMAN	BARX1	254	Homo sapiens OX=9606	Homeobox protein BarH-like 1	1:Experimental evidence at protein level	0.7022	0.8796	1	1	1	1	1	1	5267.337	5267.337	5267.337
contam_sp|P02663|CASA2_BOVIN	P02663	CASA2_BOVIN	CSN1S2	222	Bos taurus	Alpha-S2-casein	1:Experimental evidence at protein level	0.6954	0.8762	1	0	1	1	0	1	51673.816	0	51673.816			rev_sp|Q6N022|TEN4_HUMAN, sp|P23458|JAK1_HUMAN
sp|A6NHL2|TBAL3_HUMAN	A6NHL2	TBAL3_HUMAN	TUBAL3	446	Homo sapiens OX=9606	Tubulin alpha chain-like 3	1:Experimental evidence at protein level	0.6901	0.8734	1	1	1	1	1	1	36921.332	36921.332	36921.332
