# Supplementary material for: Enhancing late postmortem interval prediction: a pilot study integrating proteomics and machine learning to distinguish human bone remains over 15 years
Source: Biol Res. 2024 Oct 24;57:75. doi: 10.1186/s40659-024-00552-8 (PMC11515459; doi:10.1186/s40659-024-00552-8)
Supplement: Supplementary file 7 — Supplementary Material 7. Raw intensities [file 40659_2024_552_MOESM7_ESM.zip › Semitryptic/MR1_3T.tsv]

Protein	Protein ID	Entry Name	Gene	Length	Organism	Protein Description	Protein Existence	Protein Probability	Top Peptide Probability	Total Peptides	Unique Peptides	Razor Peptides	Total Spectral Count	Unique Spectral Count	Razor Spectral Count	Total Intensity	Unique Intensity	Razor Intensity	Razor Assigned Modifications	Razor Observed Modifications	Indistinguishable Proteins
Biognosys|iRT-Kit_WR_fusion	Biognosys|iRT-Kit_WR_fusion GN=iRTKit	Biognosys|iRT-Kit_WR_fusion GN=iRTKit	iRTKit	134		GN=iRTKit		1.0000	0.9990	21	21	21	302	302	302	7.844322E7	7.844322E7	7.844322E7
contam_sp|P00761|TRYP_PIG	P00761	TRYP_PIG		231	Sus scrofa	Trypsin	1:Experimental evidence at protein level	1.0000	0.9990	8	8	8	31	31	31	1914846.0	1914846.0	1914846.0	2C(57.0214), 9C(57.0214),7C(57.0214),7C(57.0214),10C(57.0214),17M(15.9949)
contam_sp|P02662|CASA1_BOVIN	P02662	CASA1_BOVIN	CSN1S1	214	Bos taurus	Alpha-S1-casein	1:Experimental evidence at protein level	1.0000	0.9973	1	1	1	5	5	5	410596.66	410596.66	410596.66
sp|P00734|THRB_HUMAN	P00734	THRB_HUMAN	F2	622	Homo sapiens OX=9606	Prothrombin	1:Experimental evidence at protein level	1.0000	0.9814	2	2	2	4	4	4	257830.75	257830.75	257830.75	7M(15.9949)
sp|P02452|CO1A1_HUMAN	P02452	CO1A1_HUMAN	COL1A1	1464	Homo sapiens OX=9606	Collagen alpha-1(I) chain	1:Experimental evidence at protein level	1.0000	0.9990	108	107	108	224	222	224	1.9814572E7	1.9814572E7	1.9814572E7	9M(15.9949),8M(15.9949),7M(15.9949),20M(15.9949),20M(15.9949),11M(15.9949),11M(15.9949),5M(15.9949)
sp|P02461|CO3A1_HUMAN	P02461	CO3A1_HUMAN	COL3A1	1466	Homo sapiens OX=9606	Collagen alpha-1(III) chain	1:Experimental evidence at protein level	1.0000	0.9912	2	1	1	4	2	2	542417.0	74718.305	74718.305
sp|P02538|K2C6A_HUMAN	P02538	K2C6A_HUMAN	KRT6A	564	Homo sapiens OX=9606	Keratin, type II cytoskeletal 6A	1:Experimental evidence at protein level	1.0000	0.9989	2	0	2	5	0	5	122348.06	0	122348.06			sp|P48668|K2C6C_HUMAN
sp|P02765|FETUA_HUMAN	P02765	FETUA_HUMAN	AHSG	367	Homo sapiens OX=9606	Alpha-2-HS-glycoprotein	1:Experimental evidence at protein level	1.0000	0.9989	5	5	5	9	9	9	675324.5	675324.5	675324.5	18C(57.0214)
sp|P04264|K2C1_HUMAN	P04264	K2C1_HUMAN	KRT1	644	Homo sapiens	Keratin, type II cytoskeletal 1	1:Experimental evidence at protein level	1.0000	0.9990	2	1	2	2	1	2	47891.9	20804.652	47891.9	4C(57.0214)
sp|P05109|S10A8_HUMAN	P05109	S10A8_HUMAN	S100A8	93	Homo sapiens OX=9606	Protein S100-A8	1:Experimental evidence at protein level	1.0000	0.9989	2	2	2	6	6	6	111514.375	111514.375	111514.375	6C(57.0214)
sp|P08123|CO1A2_HUMAN	P08123	CO1A2_HUMAN	COL1A2	1366	Homo sapiens OX=9606	Collagen alpha-2(I) chain	1:Experimental evidence at protein level	1.0000	0.9990	66	66	66	102	102	102	2689642.5	2689642.5	2689642.5	12M(15.9949),9M(15.9949),12M(15.9949), 9M(15.9949),12M(15.9949)
sp|P13646|K1C13_HUMAN	P13646	K1C13_HUMAN	KRT13	458	Homo sapiens OX=9606	Keratin, type I cytoskeletal 13	1:Experimental evidence at protein level	1.0000	0.9990	8	5	8	11	7	11	349917.8	236455.39	349917.8	28C(57.0214),12C(57.0214),17C(57.0214)
contam_sp|O77727|K1C15_SHEEP	O77727	K1C15_SHEEP	KRT15	453	Ovis aries	Keratin, type I cytoskeletal 15	2:Experimental evidence at transcript level	0.9985	0.9978	2	1	1	8	7	7	128721.19	96572.48	96572.48
sp|P04279|SEMG1_HUMAN	P04279	SEMG1_HUMAN	SEMG1	462	Homo sapiens OX=9606	Semenogelin-1	1:Experimental evidence at protein level	0.9953	0.9898	1	1	1	3	3	3	15346.274	15346.274	15346.274
sp|P19013|K2C4_HUMAN	P19013	K2C4_HUMAN	KRT4	520	Homo sapiens OX=9606	Keratin, type II cytoskeletal 4	1:Experimental evidence at protein level	0.9783	0.9944	1	1	1	1	1	1	20033.219	20033.219	20033.219
sp|P36955|PEDF_HUMAN	P36955	PEDF_HUMAN	SERPINF1	418	Homo sapiens OX=9606	Pigment epithelium-derived factor	1:Experimental evidence at protein level	0.9612	0.9593	1	1	1	1	1	1	87127.75	87127.75	87127.75
sp|Q01546|K22O_HUMAN	Q01546	K22O_HUMAN	KRT76	638	Homo sapiens OX=9606	Keratin, type II cytoskeletal 2 oral	1:Experimental evidence at protein level	0.9111	0.9757	1	1	1	1	1	1	54990.707	54990.707	54990.707	7M(15.9949)
sp|P68104|EF1A1_HUMAN	P68104	EF1A1_HUMAN	EEF1A1	462	Homo sapiens OX=9606	Elongation factor 1-alpha 1	1:Experimental evidence at protein level	0.8959	0.9712	1	0	1	1	0	1	96338.03	0	96338.03			sp|Q05639|EF1A2_HUMAN, sp|Q5VTE0|EF1A3_HUMAN
