# Supplementary material for: Enhancing late postmortem interval prediction: a pilot study integrating proteomics and machine learning to distinguish human bone remains over 15 years
Source: Biol Res. 2024 Oct 24;57:75. doi: 10.1186/s40659-024-00552-8 (PMC11515459; doi:10.1186/s40659-024-00552-8)
Supplement: Supplementary file 7 — Supplementary Material 7. Raw intensities [file 40659_2024_552_MOESM7_ESM.zip › Semitryptic/MR1_7C.tsv]

Protein	Protein ID	Entry Name	Gene	Length	Organism	Protein Description	Protein Existence	Protein Probability	Top Peptide Probability	Total Peptides	Unique Peptides	Razor Peptides	Total Spectral Count	Unique Spectral Count	Razor Spectral Count	Total Intensity	Unique Intensity	Razor Intensity	Razor Assigned Modifications	Razor Observed Modifications	Indistinguishable Proteins
Biognosys|iRT-Kit_WR_fusion	Biognosys|iRT-Kit_WR_fusion GN=iRTKit	Biognosys|iRT-Kit_WR_fusion GN=iRTKit	iRTKit	134		GN=iRTKit		1.0000	0.9990	22	22	22	464	464	464	1.3035877E8	1.3035877E8	1.3035877E8
contam_sp|O77727|K1C15_SHEEP	O77727	K1C15_SHEEP	KRT15	453	Ovis aries	Keratin, type I cytoskeletal 15	2:Experimental evidence at transcript level	1.0000	0.9987	2	1	2	35	34	35	272157.7	177534.22	272157.7	15M(15.9949)
contam_sp|P00761|TRYP_PIG	P00761	TRYP_PIG		231	Sus scrofa	Trypsin	1:Experimental evidence at protein level	1.0000	0.9990	3	3	3	27	27	27	4276865.0	4276865.0	4276865.0	17M(15.9949)
contam_sp|P02662|CASA1_BOVIN	P02662	CASA1_BOVIN	CSN1S1	214	Bos taurus	Alpha-S1-casein	1:Experimental evidence at protein level	1.0000	0.9978	1	1	1	2	2	2	325040.9	325040.9	325040.9
sp|P00734|THRB_HUMAN	P00734	THRB_HUMAN	F2	622	Homo sapiens OX=9606	Prothrombin	1:Experimental evidence at protein level	1.0000	0.9760	5	5	5	6	6	6	534697.7	534697.7	534697.7	7M(15.9949),8M(15.9949),13M(15.9949), 7M(15.9949)
sp|P02452|CO1A1_HUMAN	P02452	CO1A1_HUMAN	COL1A1	1464	Homo sapiens OX=9606	Collagen alpha-1(I) chain	1:Experimental evidence at protein level	1.0000	0.9990	85	85	85	183	183	183	1.8896568E7	1.8896568E7	1.8896568E7	20M(15.9949),20M(15.9949),11M(15.9949),11M(15.9949),11M(15.9949),11M(15.9949),18M(15.9949),10M(15.9949),9M(15.9949),15M(15.9949),8M(15.9949),16M(15.9949),7M(15.9949)
sp|P02538|K2C6A_HUMAN	P02538	K2C6A_HUMAN	KRT6A	564	Homo sapiens OX=9606	Keratin, type II cytoskeletal 6A	1:Experimental evidence at protein level	1.0000	0.9990	3	0	3	14	0	14	418215.72	0	418215.72	23M(15.9949),10M(15.9949)
sp|P02765|FETUA_HUMAN	P02765	FETUA_HUMAN	AHSG	367	Homo sapiens OX=9606	Alpha-2-HS-glycoprotein	1:Experimental evidence at protein level	1.0000	0.9956	5	5	5	10	10	10	432220.84	432220.84	432220.84	18C(57.0214),3M(15.9949)
sp|P04264|K2C1_HUMAN	P04264	K2C1_HUMAN	KRT1	644	Homo sapiens	Keratin, type II cytoskeletal 1	1:Experimental evidence at protein level	1.0000	0.9990	2	1	2	9	8	9	57573.117	27581.75	57573.117	4C(57.0214)
sp|P04279|SEMG1_HUMAN	P04279	SEMG1_HUMAN	SEMG1	462	Homo sapiens OX=9606	Semenogelin-1	1:Experimental evidence at protein level	1.0000	0.9884	2	2	2	29	29	29	52303.81	52303.81	52303.81
sp|P05109|S10A8_HUMAN	P05109	S10A8_HUMAN	S100A8	93	Homo sapiens OX=9606	Protein S100-A8	1:Experimental evidence at protein level	1.0000	0.9990	2	2	2	7	7	7	142595.14	142595.14	142595.14
sp|P08123|CO1A2_HUMAN	P08123	CO1A2_HUMAN	COL1A2	1366	Homo sapiens OX=9606	Collagen alpha-2(I) chain	1:Experimental evidence at protein level	1.0000	0.9990	52	52	52	70	70	70	2520331.2	2520331.2	2520331.2	12M(15.9949), 9M(15.9949),12M(15.9949), 9M(15.9949),12M(15.9949), 9M(15.9949)
sp|P10451|OSTP_HUMAN	P10451	OSTP_HUMAN	SPP1	314	Homo sapiens OX=9606	Osteopontin	1:Experimental evidence at protein level	1.0000	0.9887	3	3	3	5	5	5	359970.06	359970.06	359970.06	4M(15.9949)
sp|P13646|K1C13_HUMAN	P13646	K1C13_HUMAN	KRT13	458	Homo sapiens OX=9606	Keratin, type I cytoskeletal 13	1:Experimental evidence at protein level	1.0000	0.9990	11	8	10	30	14	29	729446.4	316927.8	729446.4	12C(57.0214),17C(57.0214),17M(15.9949)
sp|P21810|PGS1_HUMAN	P21810	PGS1_HUMAN	BGN	368	Homo sapiens OX=9606	Biglycan	1:Experimental evidence at protein level	1.0000	0.9919	2	2	2	5	5	5	525332.2	525332.2	525332.2
sp|P06702|S10A9_HUMAN	P06702	S10A9_HUMAN	S100A9	114	Homo sapiens OX=9606	Protein S100-A9	1:Experimental evidence at protein level	0.9998	0.9936	2	2	2	2	2	2	83450.086	83450.086	83450.086
sp|Q99456|K1C12_HUMAN	Q99456	K1C12_HUMAN	KRT12	494	Homo sapiens OX=9606	Keratin, type I cytoskeletal 12	1:Experimental evidence at protein level	0.9996	0.9989	3	1	1	17	2	2	545345.4	9997.211	9997.211
sp|P02458|CO2A1_HUMAN	P02458	CO2A1_HUMAN	COL2A1	1487	Homo sapiens OX=9606	Collagen alpha-1(II) chain	1:Experimental evidence at protein level	0.9995	0.9464	1	1	1	1	1	1	129808.4	129808.4	129808.4
sp|P19013|K2C4_HUMAN	P19013	K2C4_HUMAN	KRT4	520	Homo sapiens OX=9606	Keratin, type II cytoskeletal 4	1:Experimental evidence at protein level	0.9969	0.9990	1	1	1	4	4	4	41815.137	41815.137	41815.137
sp|P04004|VTNC_HUMAN	P04004	VTNC_HUMAN	VTN	478	Homo sapiens OX=9606	Vitronectin	1:Experimental evidence at protein level	0.9964	0.9988	1	1	1	1	1	1	39144.297	39144.297	39144.297	9C(57.0214)
sp|P02768|ALBU_HUMAN	P02768	ALBU_HUMAN	ALB	609	Homo sapiens	Serum albumin	1:Experimental evidence at protein level	0.9960	0.9968	1	1	1	16	16	16	13895.713	13895.713	13895.713
sp|P07477|TRY1_HUMAN	P07477	TRY1_HUMAN	PRSS1	247	Homo sapiens OX=9606	Serine protease 1	1:Experimental evidence at protein level	0.9797	0.9934	1	0	1	8	0	8	66871.48	0	66871.48			sp|P07478|TRY2_HUMAN, sp|Q8NHM4|TRY6_HUMAN
sp|P02818|OSTCN_HUMAN	P02818	OSTCN_HUMAN	BGLAP	100	Homo sapiens OX=9606	Osteocalcin	1:Experimental evidence at protein level	0.9715	0.9233	1	1	1	1	1	1	93298.03	93298.03	93298.03
sp|P13645|K1C10_HUMAN	P13645	K1C10_HUMAN	KRT10	584	Homo sapiens	Keratin, type I cytoskeletal 10	1:Experimental evidence at protein level	0.9414	0.9804	1	1	1	1	1	1	53803.8	53803.8	53803.8
sp|P31151|S10A7_HUMAN	P31151	S10A7_HUMAN	S100A7	101	Homo sapiens OX=9606	Protein S100-A7	1:Experimental evidence at protein level	0.9313	0.9768	1	1	1	1	1	1	6401.1426	6401.1426	6401.1426
sp|P60709|ACTB_HUMAN	P60709	ACTB_HUMAN	ACTB	375	Homo sapiens OX=9606	Actin, cytoplasmic 1	1:Experimental evidence at protein level	0.8974	0.9645	1	0	1	1	0	1	18955.818	0	18955.818	2C(57.0214)		sp|P63261|ACTG_HUMAN, sp|Q6S8J3|POTEE_HUMAN
sp|Q9UBD6|RHCG_HUMAN	Q9UBD6	RHCG_HUMAN	RHCG	479	Homo sapiens OX=9606	Ammonium transporter Rh type C	1:Experimental evidence at protein level	0.8956	0.9639	1	1	1	1	1	1	0	0	0	7C(57.0214)
sp|P04406|G3P_HUMAN	P04406	G3P_HUMAN	GAPDH	335	Homo sapiens OX=9606	Glyceraldehyde-3-phosphate dehydrogenase	1:Experimental evidence at protein level	0.8772	0.9569	1	1	1	2	2	2	10427.787	10427.787	10427.787
sp|P29508|SPB3_HUMAN	P29508	SPB3_HUMAN	SERPINB3	390	Homo sapiens OX=9606	Serpin B3	1:Experimental evidence at protein level	0.8081	0.9290	1	1	1	1	1	1	9040.219	9040.219	9040.219
