# Supplementary material for: Enhancing late postmortem interval prediction: a pilot study integrating proteomics and machine learning to distinguish human bone remains over 15 years
Source: Biol Res. 2024 Oct 24;57:75. doi: 10.1186/s40659-024-00552-8 (PMC11515459; doi:10.1186/s40659-024-00552-8)
Supplement: Supplementary file 7 — Supplementary Material 7. Raw intensities [file 40659_2024_552_MOESM7_ESM.zip › Semitryptic/MR1_7T.tsv]

Protein	Protein ID	Entry Name	Gene	Length	Organism	Protein Description	Protein Existence	Protein Probability	Top Peptide Probability	Total Peptides	Unique Peptides	Razor Peptides	Total Spectral Count	Unique Spectral Count	Razor Spectral Count	Total Intensity	Unique Intensity	Razor Intensity	Razor Assigned Modifications	Razor Observed Modifications	Indistinguishable Proteins
Biognosys|iRT-Kit_WR_fusion	Biognosys|iRT-Kit_WR_fusion GN=iRTKit	Biognosys|iRT-Kit_WR_fusion GN=iRTKit	iRTKit	134		GN=iRTKit		1.0000	0.9990	26	26	26	549	549	549	1.2751868E8	1.2751868E8	1.2751868E8
contam_sp|O77727|K1C15_SHEEP	O77727	K1C15_SHEEP	KRT15	453	Ovis aries	Keratin, type I cytoskeletal 15	2:Experimental evidence at transcript level	1.0000	0.9987	2	1	2	52	51	52	203209.81	177190.94	203209.81	15M(15.9949)
contam_sp|P00761|TRYP_PIG	P00761	TRYP_PIG		231	Sus scrofa	Trypsin	1:Experimental evidence at protein level	1.0000	0.9988	6	6	6	19	19	19	6688228.0	6688228.0	6688228.0	7C(57.0214),2C(57.0214), 9C(57.0214),17M(15.9949)
contam_sp|P02662|CASA1_BOVIN	P02662	CASA1_BOVIN	CSN1S1	214	Bos taurus	Alpha-S1-casein	1:Experimental evidence at protein level	1.0000	0.9844	1	1	1	2	2	2	253850.25	253850.25	253850.25
contam_sp|P02666|CASB_BOVIN	P02666	CASB_BOVIN	CSN2	224	Bos taurus	Beta-casein	1:Experimental evidence at protein level	1.0000	0.8749	2	2	2	4	4	4	228804.98	228804.98	228804.98	2M(15.9949)
sp|P00734|THRB_HUMAN	P00734	THRB_HUMAN	F2	622	Homo sapiens OX=9606	Prothrombin	1:Experimental evidence at protein level	1.0000	0.9411	3	3	3	4	4	4	189140.81	189140.81	189140.81	7M(15.9949)
sp|P02452|CO1A1_HUMAN	P02452	CO1A1_HUMAN	COL1A1	1464	Homo sapiens OX=9606	Collagen alpha-1(I) chain	1:Experimental evidence at protein level	1.0000	0.9990	68	68	68	133	133	133	1.3293263E7	1.3293263E7	1.3293263E7	20M(15.9949),11M(15.9949),11M(15.9949),11M(15.9949),11M(15.9949),11M(15.9949),15M(15.9949),8M(15.9949),6M(15.9949),7M(15.9949)
sp|P02538|K2C6A_HUMAN	P02538	K2C6A_HUMAN	KRT6A	564	Homo sapiens OX=9606	Keratin, type II cytoskeletal 6A	1:Experimental evidence at protein level	1.0000	0.9990	6	0	6	29	0	29	436724.62	0	436724.62	23M(15.9949),10M(15.9949)		sp|P48668|K2C6C_HUMAN
sp|P02765|FETUA_HUMAN	P02765	FETUA_HUMAN	AHSG	367	Homo sapiens OX=9606	Alpha-2-HS-glycoprotein	1:Experimental evidence at protein level	1.0000	0.9969	6	6	6	11	11	11	363148.56	363148.56	363148.56	18C(57.0214)
sp|P04264|K2C1_HUMAN	P04264	K2C1_HUMAN	KRT1	644	Homo sapiens	Keratin, type II cytoskeletal 1	1:Experimental evidence at protein level	1.0000	0.9982	2	1	2	7	6	7	63476.57	35061.723	63476.57	4C(57.0214)
sp|P04279|SEMG1_HUMAN	P04279	SEMG1_HUMAN	SEMG1	462	Homo sapiens OX=9606	Semenogelin-1	1:Experimental evidence at protein level	1.0000	0.9911	2	2	2	10	10	10	37612.26	37612.26	37612.26
sp|P05109|S10A8_HUMAN	P05109	S10A8_HUMAN	S100A8	93	Homo sapiens OX=9606	Protein S100-A8	1:Experimental evidence at protein level	1.0000	0.9990	1	1	1	4	4	4	86606.0	86606.0	86606.0
sp|P08123|CO1A2_HUMAN	P08123	CO1A2_HUMAN	COL1A2	1366	Homo sapiens OX=9606	Collagen alpha-2(I) chain	1:Experimental evidence at protein level	1.0000	0.9990	37	37	37	49	49	49	873790.94	873790.94	873790.94	12M(15.9949), 9M(15.9949),11M(15.9949), 8M(15.9949)
sp|P13646|K1C13_HUMAN	P13646	K1C13_HUMAN	KRT13	458	Homo sapiens OX=9606	Keratin, type I cytoskeletal 13	1:Experimental evidence at protein level	1.0000	0.9988	11	8	10	30	15	29	538033.44	252136.95	538033.44	17C(57.0214),12C(57.0214)
sp|P19013|K2C4_HUMAN	P19013	K2C4_HUMAN	KRT4	520	Homo sapiens OX=9606	Keratin, type II cytoskeletal 4	1:Experimental evidence at protein level	0.9999	0.9988	2	2	2	6	6	6	59426.977	59426.977	59426.977
sp|Q99456|K1C12_HUMAN	Q99456	K1C12_HUMAN	KRT12	494	Homo sapiens OX=9606	Keratin, type I cytoskeletal 12	1:Experimental evidence at protein level	0.9995	0.9989	3	1	1	15	1	1	411297.66	0	0
sp|P68104|EF1A1_HUMAN	P68104	EF1A1_HUMAN	EEF1A1	462	Homo sapiens OX=9606	Elongation factor 1-alpha 1	1:Experimental evidence at protein level	0.9968	0.9311	1	0	1	1	0	1	8364.936	0	8364.936			sp|Q05639|EF1A2_HUMAN, sp|Q5VTE0|EF1A3_HUMAN
sp|P60709|ACTB_HUMAN	P60709	ACTB_HUMAN	ACTB	375	Homo sapiens OX=9606	Actin, cytoplasmic 1	1:Experimental evidence at protein level	0.9951	0.9990	1	0	1	1	0	1	28908.87	0	28908.87	2C(57.0214)		sp|P63261|ACTG_HUMAN, sp|Q6S8J3|POTEE_HUMAN
sp|P02818|OSTCN_HUMAN	P02818	OSTCN_HUMAN	BGLAP	100	Homo sapiens OX=9606	Osteocalcin	1:Experimental evidence at protein level	0.9908	0.9980	1	1	1	1	1	1	44283.234	44283.234	44283.234
sp|P02461|CO3A1_HUMAN	P02461	CO3A1_HUMAN	COL3A1	1466	Homo sapiens OX=9606	Collagen alpha-1(III) chain	1:Experimental evidence at protein level	0.9869	0.8851	1	1	1	1	1	1	31441.908	31441.908	31441.908
sp|P31151|S10A7_HUMAN	P31151	S10A7_HUMAN	S100A7	101	Homo sapiens OX=9606	Protein S100-A7	1:Experimental evidence at protein level	0.9857	0.9969	1	1	1	1	1	1	8350.717	8350.717	8350.717
sp|P06702|S10A9_HUMAN	P06702	S10A9_HUMAN	S100A9	114	Homo sapiens OX=9606	Protein S100-A9	1:Experimental evidence at protein level	0.9804	0.9957	1	1	1	1	1	1	55896.605	55896.605	55896.605
sp|P13645|K1C10_HUMAN	P13645	K1C10_HUMAN	KRT10	584	Homo sapiens	Keratin, type I cytoskeletal 10	1:Experimental evidence at protein level	0.9782	0.9953	1	1	1	1	1	1	48686.266	48686.266	48686.266
contam_sp|P00760|TRY1_BOVIN	P00760	TRY1_BOVIN		246	Bos taurus	Cationic trypsin	1:Experimental evidence at protein level	0.9587	0.8596	1	1	1	1	1	1	160769.69	160769.69	160769.69	7C(57.0214)
sp|P04406|G3P_HUMAN	P04406	G3P_HUMAN	GAPDH	335	Homo sapiens OX=9606	Glyceraldehyde-3-phosphate dehydrogenase	1:Experimental evidence at protein level	0.8877	0.9737	1	1	1	3	3	3	19141.94	19141.94	19141.94
sp|P07477|TRY1_HUMAN	P07477	TRY1_HUMAN	PRSS1	247	Homo sapiens OX=9606	Serine protease 1	1:Experimental evidence at protein level	0.8604	0.9666	1	0	1	2	0	2	23444.68	0	23444.68			sp|P07478|TRY2_HUMAN, sp|Q8NHM4|TRY6_HUMAN
sp|Q9NUL7|DDX28_HUMAN	Q9NUL7	DDX28_HUMAN	DDX28	540	Homo sapiens OX=9606	Probable ATP-dependent RNA helicase DDX28	1:Experimental evidence at protein level	0.8516	0.9456	1	1	1	1	1	1	9335.381	9335.381	9335.381
sp|P56182|RRP1_HUMAN	P56182	RRP1_HUMAN	RRP1	461	Homo sapiens OX=9606	Ribosomal RNA processing protein 1 homolog A	1:Experimental evidence at protein level	0.8368	0.9601	1	1	1	1	1	1	33414.9	33414.9	33414.9
sp|P21810|PGS1_HUMAN	P21810	PGS1_HUMAN	BGN	368	Homo sapiens OX=9606	Biglycan	1:Experimental evidence at protein level	0.7217	0.9118	1	1	1	3	3	3	219072.89	219072.89	219072.89
sp|P42336|PK3CA_HUMAN	P42336	PK3CA_HUMAN	PIK3CA	1068	Homo sapiens OX=9606	Phosphatidylinositol 4,5-bisphosphate 3-kinase catalytic subunit alpha isoform	1:Experimental evidence at protein level	0.7171	0.9224	1	1	1	1	1	1	20513.33	20513.33	20513.33
sp|P12273|PIP_HUMAN	P12273	PIP_HUMAN	PIP	146	Homo sapiens OX=9606	Prolactin-inducible protein	1:Experimental evidence at protein level	0.6599	0.9010	1	1	1	2	2	2	13166.431	13166.431	13166.431	21C(57.0214)
sp|Q96HQ0|ZN419_HUMAN	Q96HQ0	ZN419_HUMAN	ZNF419	510	Homo sapiens OX=9606	Zinc finger protein 419	1:Experimental evidence at protein level	0.6403	0.8930	1	1	1	1	1	1	32137.383	32137.383	32137.383
sp|Q01469|FABP5_HUMAN	Q01469	FABP5_HUMAN	FABP5	135	Homo sapiens OX=9606	Fatty acid-binding protein 5	1:Experimental evidence at protein level	0.6288	0.8882	1	1	1	1	1	1	12071.085	12071.085	12071.085	12C(57.0214), 5C(57.0214)
sp|O75197|LRP5_HUMAN	O75197	LRP5_HUMAN	LRP5	1615	Homo sapiens OX=9606	Low-density lipoprotein receptor-related protein 5	1:Experimental evidence at protein level	0.0000	0.9169	1	0	1	1	0	1	63907.3	0	63907.3			rev_sp|P10619|PPGB_HUMAN, rev_sp|Q14761|PTCA_HUMAN, rev_sp|Q5SZK8|FREM2_HUMAN, rev_sp|Q8N423|LIRB2_HUMAN, rev_sp|Q8NBP7|PCSK9_HUMAN, rev_sp|Q8NHL6|LIRB1_HUMAN, rev_sp|Q8WXH0|SYNE2_HUMAN, rev_sp|Q92932|PTPR2_HUMAN, rev_sp|Q96A98|TIP39_HUMAN, rev_sp|Q96JQ0|PCD16_HUMAN, rev_sp|Q9BT09|CNPY3_HUMAN, rev_sp|Q9BTY2|FUCO2_HUMAN, rev_sp|Q9BVT8|TMUB1_HUMAN, rev_sp|Q9H2A7|CXL16_HUMAN, rev_sp|Q9HCU4|CELR2_HUM…
