# Supplementary material for: Enhancing late postmortem interval prediction: a pilot study integrating proteomics and machine learning to distinguish human bone remains over 15 years
Source: Biol Res. 2024 Oct 24;57:75. doi: 10.1186/s40659-024-00552-8 (PMC11515459; doi:10.1186/s40659-024-00552-8)
Supplement: Supplementary file 7 — Supplementary Material 7. Raw intensities [file 40659_2024_552_MOESM7_ESM.zip › Semitryptic/MR2_11C.tsv]

Protein	Protein ID	Entry Name	Gene	Length	Organism	Protein Description	Protein Existence	Protein Probability	Top Peptide Probability	Total Peptides	Unique Peptides	Razor Peptides	Total Spectral Count	Unique Spectral Count	Razor Spectral Count	Total Intensity	Unique Intensity	Razor Intensity	Razor Assigned Modifications	Razor Observed Modifications	Indistinguishable Proteins
Biognosys|iRT-Kit_WR_fusion	Biognosys|iRT-Kit_WR_fusion GN=iRTKit	Biognosys|iRT-Kit_WR_fusion GN=iRTKit	iRTKit	134		GN=iRTKit		1.0000	0.9990	25	25	25	437	437	437	1.1478756E8	1.1478756E8	1.1478756E8
contam_sp|P00761|TRYP_PIG	P00761	TRYP_PIG		231	Sus scrofa	Trypsin	1:Experimental evidence at protein level	1.0000	0.9988	4	4	4	22	22	22	2817969.5	2817969.5	2817969.5	17M(15.9949)
contam_sp|P02662|CASA1_BOVIN	P02662	CASA1_BOVIN	CSN1S1	214	Bos taurus	Alpha-S1-casein	1:Experimental evidence at protein level	1.0000	0.9965	2	2	2	5	5	5	571834.56	571834.56	571834.56
contam_sp|P02666|CASB_BOVIN	P02666	CASB_BOVIN	CSN2	224	Bos taurus	Beta-casein	1:Experimental evidence at protein level	1.0000	0.9636	1	1	1	2	2	2	102304.27	102304.27	102304.27
sp|P02452|CO1A1_HUMAN	P02452	CO1A1_HUMAN	COL1A1	1464	Homo sapiens OX=9606	Collagen alpha-1(I) chain	1:Experimental evidence at protein level	1.0000	0.9990	76	76	76	136	136	136	3102106.5	3102106.5	3102106.5	20M(15.9949),20M(15.9949),11M(15.9949),7M(15.9949)
sp|P02461|CO3A1_HUMAN	P02461	CO3A1_HUMAN	COL3A1	1466	Homo sapiens OX=9606	Collagen alpha-1(III) chain	1:Experimental evidence at protein level	1.0000	0.9948	1	1	1	1	1	1	92711.52	92711.52	92711.52
sp|P02538|K2C6A_HUMAN	P02538	K2C6A_HUMAN	KRT6A	564	Homo sapiens OX=9606	Keratin, type II cytoskeletal 6A	1:Experimental evidence at protein level	1.0000	0.9985	4	0	4	15	0	15	321375.47	0	321375.47	23M(15.9949)
sp|P04264|K2C1_HUMAN	P04264	K2C1_HUMAN	KRT1	644	Homo sapiens	Keratin, type II cytoskeletal 1	1:Experimental evidence at protein level	1.0000	0.9989	2	1	2	7	6	7	56961.594	27192.312	56961.594	4C(57.0214)
sp|P05109|S10A8_HUMAN	P05109	S10A8_HUMAN	S100A8	93	Homo sapiens OX=9606	Protein S100-A8	1:Experimental evidence at protein level	1.0000	0.9981	3	3	3	7	7	7	173530.19	173530.19	173530.19	6C(57.0214)
sp|P08123|CO1A2_HUMAN	P08123	CO1A2_HUMAN	COL1A2	1366	Homo sapiens OX=9606	Collagen alpha-2(I) chain	1:Experimental evidence at protein level	1.0000	0.9989	45	45	45	56	56	56	1125071.0	1125071.0	1125071.0
sp|P13646|K1C13_HUMAN	P13646	K1C13_HUMAN	KRT13	458	Homo sapiens OX=9606	Keratin, type I cytoskeletal 13	1:Experimental evidence at protein level	1.0000	0.9990	9	7	9	18	10	18	663694.3	344849.97	663694.3	17C(57.0214),12C(57.0214)
contam_sp|O77727|K1C15_SHEEP	O77727	K1C15_SHEEP	KRT15	453	Ovis aries	Keratin, type I cytoskeletal 15	2:Experimental evidence at transcript level	0.9999	0.9983	1	1	1	24	24	24	171778.45	171778.45	171778.45	15M(15.9949)
sp|P02765|FETUA_HUMAN	P02765	FETUA_HUMAN	AHSG	367	Homo sapiens OX=9606	Alpha-2-HS-glycoprotein	1:Experimental evidence at protein level	0.9994	0.9541	2	2	2	2	2	2	94111.83	94111.83	94111.83
sp|P04279|SEMG1_HUMAN	P04279	SEMG1_HUMAN	SEMG1	462	Homo sapiens OX=9606	Semenogelin-1	1:Experimental evidence at protein level	0.9985	0.9849	1	1	1	5	5	5	30617.5	30617.5	30617.5
sp|P19013|K2C4_HUMAN	P19013	K2C4_HUMAN	KRT4	520	Homo sapiens OX=9606	Keratin, type II cytoskeletal 4	1:Experimental evidence at protein level	0.9571	0.9845	1	1	1	2	2	2	25014.514	25014.514	25014.514
sp|P12273|PIP_HUMAN	P12273	PIP_HUMAN	PIP	146	Homo sapiens OX=9606	Prolactin-inducible protein	1:Experimental evidence at protein level	0.9434	0.9793	1	1	1	3	3	3	14465.863	14465.863	14465.863	21C(57.0214)
sp|P07477|TRY1_HUMAN	P07477	TRY1_HUMAN	PRSS1	247	Homo sapiens OX=9606	Serine protease 1	1:Experimental evidence at protein level	0.9182	0.9696	1	0	1	6	0	6	69052.34	0	69052.34			sp|P07478|TRY2_HUMAN, sp|Q8NHM4|TRY6_HUMAN
sp|P02768|ALBU_HUMAN	P02768	ALBU_HUMAN	ALB	609	Homo sapiens	Serum albumin	1:Experimental evidence at protein level	0.9029	0.9635	1	1	1	4	4	4	16627.354	16627.354	16627.354
sp|P04406|G3P_HUMAN	P04406	G3P_HUMAN	GAPDH	335	Homo sapiens OX=9606	Glyceraldehyde-3-phosphate dehydrogenase	1:Experimental evidence at protein level	0.8964	0.9609	1	1	1	4	4	4	9690.564	9690.564	9690.564
