# Supplementary material for: Enhancing late postmortem interval prediction: a pilot study integrating proteomics and machine learning to distinguish human bone remains over 15 years
Source: Biol Res. 2024 Oct 24;57:75. doi: 10.1186/s40659-024-00552-8 (PMC11515459; doi:10.1186/s40659-024-00552-8)
Supplement: Supplementary file 7 — Supplementary Material 7. Raw intensities [file 40659_2024_552_MOESM7_ESM.zip › Semitryptic/MR2_12C.tsv]

Protein	Protein ID	Entry Name	Gene	Length	Organism	Protein Description	Protein Existence	Protein Probability	Top Peptide Probability	Total Peptides	Unique Peptides	Razor Peptides	Total Spectral Count	Unique Spectral Count	Razor Spectral Count	Total Intensity	Unique Intensity	Razor Intensity	Razor Assigned Modifications	Razor Observed Modifications	Indistinguishable Proteins
Biognosys|iRT-Kit_WR_fusion	Biognosys|iRT-Kit_WR_fusion GN=iRTKit	Biognosys|iRT-Kit_WR_fusion GN=iRTKit	iRTKit	134		GN=iRTKit		1.0000	0.9989	20	20	20	400	400	400	7.390318E7	7.390318E7	7.390318E7
contam_sp|O77727|K1C15_SHEEP	O77727	K1C15_SHEEP	KRT15	453	Ovis aries	Keratin, type I cytoskeletal 15	2:Experimental evidence at transcript level	1.0000	0.9980	2	1	2	19	18	19	195863.6	173319.92	195863.6	15M(15.9949)
contam_sp|P00761|TRYP_PIG	P00761	TRYP_PIG		231	Sus scrofa	Trypsin	1:Experimental evidence at protein level	1.0000	0.9989	5	5	5	11	11	11	1405368.5	1405368.5	1405368.5	2C(57.0214), 9C(57.0214),7C(57.0214),7C(57.0214)
sp|P02452|CO1A1_HUMAN	P02452	CO1A1_HUMAN	COL1A1	1464	Homo sapiens OX=9606	Collagen alpha-1(I) chain	1:Experimental evidence at protein level	1.0000	0.9990	87	85	87	146	144	146	4266531.5	4266531.5	4266531.5	11M(15.9949),10M(15.9949),15M(15.9949),8M(15.9949),7M(15.9949)
sp|P02461|CO3A1_HUMAN	P02461	CO3A1_HUMAN	COL3A1	1466	Homo sapiens OX=9606	Collagen alpha-1(III) chain	1:Experimental evidence at protein level	1.0000	0.9937	2	1	1	3	2	2	388012.4	64687.26	64687.26
sp|P02538|K2C6A_HUMAN	P02538	K2C6A_HUMAN	KRT6A	564	Homo sapiens OX=9606	Keratin, type II cytoskeletal 6A	1:Experimental evidence at protein level	1.0000	0.9989	4	1	4	12	1	12	327560.47	22275.516	327560.47	23M(15.9949)
sp|P02765|FETUA_HUMAN	P02765	FETUA_HUMAN	AHSG	367	Homo sapiens OX=9606	Alpha-2-HS-glycoprotein	1:Experimental evidence at protein level	1.0000	0.9576	2	2	2	3	3	3	121929.266	121929.266	121929.266	18C(57.0214)
sp|P05109|S10A8_HUMAN	P05109	S10A8_HUMAN	S100A8	93	Homo sapiens OX=9606	Protein S100-A8	1:Experimental evidence at protein level	1.0000	0.9986	3	3	3	11	11	11	149114.34	149114.34	149114.34	6C(57.0214)
sp|P08123|CO1A2_HUMAN	P08123	CO1A2_HUMAN	COL1A2	1366	Homo sapiens OX=9606	Collagen alpha-2(I) chain	1:Experimental evidence at protein level	1.0000	0.9987	39	39	39	54	54	54	981233.1	981233.1	981233.1
sp|P13646|K1C13_HUMAN	P13646	K1C13_HUMAN	KRT13	458	Homo sapiens OX=9606	Keratin, type I cytoskeletal 13	1:Experimental evidence at protein level	1.0000	0.9989	9	6	8	18	7	17	560026.44	298871.12	560026.44	17M(15.9949),17C(57.0214),12C(57.0214)
contam_sp|P02662|CASA1_BOVIN	P02662	CASA1_BOVIN	CSN1S1	214	Bos taurus	Alpha-S1-casein	1:Experimental evidence at protein level	0.9999	0.9880	1	1	1	3	3	3	308353.28	308353.28	308353.28
sp|P04264|K2C1_HUMAN	P04264	K2C1_HUMAN	KRT1	644	Homo sapiens	Keratin, type II cytoskeletal 1	1:Experimental evidence at protein level	0.9997	0.9871	2	1	2	5	4	5	49759.152	24486.506	49759.152	4C(57.0214)
sp|P04279|SEMG1_HUMAN	P04279	SEMG1_HUMAN	SEMG1	462	Homo sapiens OX=9606	Semenogelin-1	1:Experimental evidence at protein level	0.9997	0.9554	1	1	1	4	4	4	19952.352	19952.352	19952.352
sp|P19013|K2C4_HUMAN	P19013	K2C4_HUMAN	KRT4	520	Homo sapiens OX=9606	Keratin, type II cytoskeletal 4	1:Experimental evidence at protein level	0.9898	0.9960	1	1	1	1	1	1	28440.396	28440.396	28440.396
sp|P12273|PIP_HUMAN	P12273	PIP_HUMAN	PIP	146	Homo sapiens OX=9606	Prolactin-inducible protein	1:Experimental evidence at protein level	0.9865	0.9953	1	1	1	2	2	2	13714.458	13714.458	13714.458	21C(57.0214)
sp|P02818|OSTCN_HUMAN	P02818	OSTCN_HUMAN	BGLAP	100	Homo sapiens OX=9606	Osteocalcin	1:Experimental evidence at protein level	0.9674	0.9870	1	1	1	2	2	2	490198.4	490198.4	490198.4
sp|P68104|EF1A1_HUMAN	P68104	EF1A1_HUMAN	EEF1A1	462	Homo sapiens OX=9606	Elongation factor 1-alpha 1	1:Experimental evidence at protein level	0.9590	0.8501	1	0	1	1	0	1	89025.875	0	89025.875			sp|Q05639|EF1A2_HUMAN, sp|Q5VTE0|EF1A3_HUMAN
sp|Q99456|K1C12_HUMAN	Q99456	K1C12_HUMAN	KRT12	494	Homo sapiens OX=9606	Keratin, type I cytoskeletal 12	1:Experimental evidence at protein level	0.9435	0.8709	3	1	1	11	1	1	400818.2	0	0
sp|P04406|G3P_HUMAN	P04406	G3P_HUMAN	GAPDH	335	Homo sapiens OX=9606	Glyceraldehyde-3-phosphate dehydrogenase	1:Experimental evidence at protein level	0.9292	0.9744	1	1	1	1	1	1	11830.37	11830.37	11830.37
sp|P02768|ALBU_HUMAN	P02768	ALBU_HUMAN	ALB	609	Homo sapiens	Serum albumin	1:Experimental evidence at protein level	0.8842	0.9568	1	1	1	2	2	2	7308.284	7308.284	7308.284
sp|P13645|K1C10_HUMAN	P13645	K1C10_HUMAN	KRT10	584	Homo sapiens	Keratin, type I cytoskeletal 10	1:Experimental evidence at protein level	0.8206	0.9299	1	1	1	2	2	2	36068.902	36068.902	36068.902
sp|P01344|IGF2_HUMAN	P01344	IGF2_HUMAN	IGF2	180	Homo sapiens	Insulin-like growth factor II	1:Experimental evidence at protein level	0.8137	0.9269	1	1	1	1	1	1	21716.713	21716.713	21716.713	11C(57.0214), 2C(57.0214)
sp|P31151|S10A7_HUMAN	P31151	S10A7_HUMAN	S100A7	101	Homo sapiens OX=9606	Protein S100-A7	1:Experimental evidence at protein level	0.7554	0.8996	1	1	1	1	1	1	5245.123	5245.123	5245.123
sp|O60336|MABP1_HUMAN	O60336	MABP1_HUMAN	MAPKBP1	1514	Homo sapiens OX=9606	Mitogen-activated protein kinase-binding protein 1	1:Experimental evidence at protein level	0.6957	0.8543	1	1	1	1	1	1	6783.6665	6783.6665	6783.6665
