# Supplementary material for: Enhancing late postmortem interval prediction: a pilot study integrating proteomics and machine learning to distinguish human bone remains over 15 years
Source: Biol Res. 2024 Oct 24;57:75. doi: 10.1186/s40659-024-00552-8 (PMC11515459; doi:10.1186/s40659-024-00552-8)
Supplement: Supplementary file 7 — Supplementary Material 7. Raw intensities [file 40659_2024_552_MOESM7_ESM.zip › Semitryptic/MR2_15C.tsv]

Protein	Protein ID	Entry Name	Gene	Length	Organism	Protein Description	Protein Existence	Protein Probability	Top Peptide Probability	Total Peptides	Unique Peptides	Razor Peptides	Total Spectral Count	Unique Spectral Count	Razor Spectral Count	Total Intensity	Unique Intensity	Razor Intensity	Razor Assigned Modifications	Razor Observed Modifications	Indistinguishable Proteins
Biognosys|iRT-Kit_WR_fusion	Biognosys|iRT-Kit_WR_fusion GN=iRTKit	Biognosys|iRT-Kit_WR_fusion GN=iRTKit	iRTKit	134		GN=iRTKit		1.0000	0.9989	29	29	29	538	538	538	1.0122333E8	1.0122333E8	1.0122333E8
contam_sp|O77727|K1C15_SHEEP	O77727	K1C15_SHEEP	KRT15	453	Ovis aries	Keratin, type I cytoskeletal 15	2:Experimental evidence at transcript level	1.0000	0.9988	2	1	2	46	45	46	239840.52	171768.73	239840.52	15M(15.9949)
contam_sp|P00761|TRYP_PIG	P00761	TRYP_PIG		231	Sus scrofa	Trypsin	1:Experimental evidence at protein level	1.0000	0.9990	5	5	5	17	17	17	3615694.5	3615694.5	3615694.5	17M(15.9949),2C(57.0214), 9C(57.0214)
sp|P00734|THRB_HUMAN	P00734	THRB_HUMAN	F2	622	Homo sapiens OX=9606	Prothrombin	1:Experimental evidence at protein level	1.0000	0.9808	5	5	5	5	5	5	229995.75	229995.75	229995.75	7M(15.9949),14M(15.9949), 5C(57.0214)
sp|P02452|CO1A1_HUMAN	P02452	CO1A1_HUMAN	COL1A1	1464	Homo sapiens OX=9606	Collagen alpha-1(I) chain	1:Experimental evidence at protein level	1.0000	0.9990	90	89	90	193	192	193	7136784.0	7136784.0	7136784.0	4M(15.9949),14M(15.9949),20M(15.9949),20M(15.9949),13M(15.9949),11M(15.9949),11M(15.9949),11M(15.9949),11M(15.9949),6M(15.9949),18M(15.9949),10M(15.9949),8M(15.9949),15M(15.9949),16M(15.9949),7M(15.9949)
sp|P02538|K2C6A_HUMAN	P02538	K2C6A_HUMAN	KRT6A	564	Homo sapiens OX=9606	Keratin, type II cytoskeletal 6A	1:Experimental evidence at protein level	1.0000	0.9989	3	0	3	14	0	14	327481.38	0	327481.38	23M(15.9949)		sp|P48668|K2C6C_HUMAN
sp|P02765|FETUA_HUMAN	P02765	FETUA_HUMAN	AHSG	367	Homo sapiens OX=9606	Alpha-2-HS-glycoprotein	1:Experimental evidence at protein level	1.0000	0.9697	6	6	6	8	8	8	152017.66	152017.66	152017.66	18C(57.0214)
sp|P04264|K2C1_HUMAN	P04264	K2C1_HUMAN	KRT1	644	Homo sapiens	Keratin, type II cytoskeletal 1	1:Experimental evidence at protein level	1.0000	0.9973	2	1	2	6	5	6	70315.19	41653.37	70315.19	4C(57.0214)
sp|P04279|SEMG1_HUMAN	P04279	SEMG1_HUMAN	SEMG1	462	Homo sapiens OX=9606	Semenogelin-1	1:Experimental evidence at protein level	1.0000	0.9956	2	2	2	19	19	19	31143.328	31143.328	31143.328
sp|P05109|S10A8_HUMAN	P05109	S10A8_HUMAN	S100A8	93	Homo sapiens OX=9606	Protein S100-A8	1:Experimental evidence at protein level	1.0000	0.9989	3	3	3	4	4	4	107910.42	107910.42	107910.42	6C(57.0214)
sp|P08123|CO1A2_HUMAN	P08123	CO1A2_HUMAN	COL1A2	1366	Homo sapiens OX=9606	Collagen alpha-2(I) chain	1:Experimental evidence at protein level	1.0000	0.9985	41	41	41	54	54	54	2008682.2	2008682.2	2008682.2	12M(15.9949), 9M(15.9949)
sp|P13646|K1C13_HUMAN	P13646	K1C13_HUMAN	KRT13	458	Homo sapiens OX=9606	Keratin, type I cytoskeletal 13	1:Experimental evidence at protein level	1.0000	0.9989	11	7	10	19	9	18	505803.0	261406.67	505803.0	17C(57.0214),12C(57.0214)
sp|P20908|CO5A1_HUMAN	P20908	CO5A1_HUMAN	COL5A1	1838	Homo sapiens OX=9606	Collagen alpha-1(V) chain	1:Experimental evidence at protein level	0.9999	0.9927	1	1	1	1	1	1	19832.338	19832.338	19832.338
contam_sp|P02662|CASA1_BOVIN	P02662	CASA1_BOVIN	CSN1S1	214	Bos taurus	Alpha-S1-casein	1:Experimental evidence at protein level	0.9998	0.9679	1	1	1	2	2	2	193698.12	193698.12	193698.12
sp|P02461|CO3A1_HUMAN	P02461	CO3A1_HUMAN	COL3A1	1466	Homo sapiens OX=9606	Collagen alpha-1(III) chain	1:Experimental evidence at protein level	0.9998	0.9864	2	1	1	3	2	2	232048.9	26484.584	26484.584
sp|P02768|ALBU_HUMAN	P02768	ALBU_HUMAN	ALB	609	Homo sapiens	Serum albumin	1:Experimental evidence at protein level	0.9956	0.9822	1	1	1	2	2	2	7344.7236	7344.7236	7344.7236
sp|P19013|K2C4_HUMAN	P19013	K2C4_HUMAN	KRT4	520	Homo sapiens OX=9606	Keratin, type II cytoskeletal 4	1:Experimental evidence at protein level	0.9956	0.9979	1	1	1	1	1	1	31871.178	31871.178	31871.178
sp|P60709|ACTB_HUMAN	P60709	ACTB_HUMAN	ACTB	375	Homo sapiens OX=9606	Actin, cytoplasmic 1	1:Experimental evidence at protein level	0.9931	0.9986	1	0	1	2	0	2	26322.795	0	26322.795	2C(57.0214)		sp|P63261|ACTG_HUMAN, sp|Q6S8J3|POTEE_HUMAN
sp|P04004|VTNC_HUMAN	P04004	VTNC_HUMAN	VTN	478	Homo sapiens OX=9606	Vitronectin	1:Experimental evidence at protein level	0.9915	0.9983	1	1	1	3	3	3	62827.2	62827.2	62827.2	9C(57.0214)
sp|Q99456|K1C12_HUMAN	Q99456	K1C12_HUMAN	KRT12	494	Homo sapiens OX=9606	Keratin, type I cytoskeletal 12	1:Experimental evidence at protein level	0.9849	0.9798	3	1	1	9	1	1	383247.56	0	0
sp|P02818|OSTCN_HUMAN	P02818	OSTCN_HUMAN	BGLAP	100	Homo sapiens OX=9606	Osteocalcin	1:Experimental evidence at protein level	0.9842	0.9968	1	1	1	2	2	2	1197407.9	1197407.9	1197407.9
sp|P06702|S10A9_HUMAN	P06702	S10A9_HUMAN	S100A9	114	Homo sapiens OX=9606	Protein S100-A9	1:Experimental evidence at protein level	0.9759	0.9951	1	1	1	1	1	1	77422.5	77422.5	77422.5
sp|P13645|K1C10_HUMAN	P13645	K1C10_HUMAN	KRT10	584	Homo sapiens	Keratin, type I cytoskeletal 10	1:Experimental evidence at protein level	0.9671	0.9932	1	1	1	1	1	1	31392.602	31392.602	31392.602
sp|P04406|G3P_HUMAN	P04406	G3P_HUMAN	GAPDH	335	Homo sapiens OX=9606	Glyceraldehyde-3-phosphate dehydrogenase	1:Experimental evidence at protein level	0.9194	0.9827	1	1	1	2	2	2	5948.1104	5948.1104	5948.1104
sp|P21810|PGS1_HUMAN	P21810	PGS1_HUMAN	BGN	368	Homo sapiens OX=9606	Biglycan	1:Experimental evidence at protein level	0.8930	0.9766	1	1	1	2	2	2	211990.42	211990.42	211990.42
sp|P36955|PEDF_HUMAN	P36955	PEDF_HUMAN	SERPINF1	418	Homo sapiens OX=9606	Pigment epithelium-derived factor	1:Experimental evidence at protein level	0.8793	0.9694	1	1	1	1	1	1	50223.406	50223.406	50223.406
sp|P12273|PIP_HUMAN	P12273	PIP_HUMAN	PIP	146	Homo sapiens OX=9606	Prolactin-inducible protein	1:Experimental evidence at protein level	0.8559	0.9674	1	1	1	2	2	2	11552.3125	11552.3125	11552.3125	21C(57.0214)
sp|Q01469|FABP5_HUMAN	Q01469	FABP5_HUMAN	FABP5	135	Homo sapiens OX=9606	Fatty acid-binding protein 5	1:Experimental evidence at protein level	0.8386	0.9629	1	1	1	1	1	1	10547.718	10547.718	10547.718	12C(57.0214), 5C(57.0214)
sp|P56182|RRP1_HUMAN	P56182	RRP1_HUMAN	RRP1	461	Homo sapiens OX=9606	Ribosomal RNA processing protein 1 homolog A	1:Experimental evidence at protein level	0.8238	0.9589	1	1	1	1	1	1	44821.01	44821.01	44821.01
