# Supplementary material for: Enhancing late postmortem interval prediction: a pilot study integrating proteomics and machine learning to distinguish human bone remains over 15 years
Source: Biol Res. 2024 Oct 24;57:75. doi: 10.1186/s40659-024-00552-8 (PMC11515459; doi:10.1186/s40659-024-00552-8)
Supplement: Supplementary file 7 — Supplementary Material 7. Raw intensities [file 40659_2024_552_MOESM7_ESM.zip › Semitryptic/MR2_9C.tsv]

Protein	Protein ID	Entry Name	Gene	Length	Organism	Protein Description	Protein Existence	Protein Probability	Top Peptide Probability	Total Peptides	Unique Peptides	Razor Peptides	Total Spectral Count	Unique Spectral Count	Razor Spectral Count	Total Intensity	Unique Intensity	Razor Intensity	Razor Assigned Modifications	Razor Observed Modifications	Indistinguishable Proteins
Biognosys|iRT-Kit_WR_fusion	Biognosys|iRT-Kit_WR_fusion GN=iRTKit	Biognosys|iRT-Kit_WR_fusion GN=iRTKit	iRTKit	134		GN=iRTKit		1.0000	0.9990	28	28	28	477	477	477	1.19406984E8	1.19406984E8	1.19406984E8
contam_sp|O77727|K1C15_SHEEP	O77727	K1C15_SHEEP	KRT15	453	Ovis aries	Keratin, type I cytoskeletal 15	2:Experimental evidence at transcript level	1.0000	0.9988	2	1	2	44	43	44	171079.89	140071.17	171079.89
contam_sp|P00761|TRYP_PIG	P00761	TRYP_PIG		231	Sus scrofa	Trypsin	1:Experimental evidence at protein level	1.0000	0.9990	3	3	3	25	25	25	3621548.0	3621548.0	3621548.0	17M(15.9949)
contam_sp|P02662|CASA1_BOVIN	P02662	CASA1_BOVIN	CSN1S1	214	Bos taurus	Alpha-S1-casein	1:Experimental evidence at protein level	1.0000	0.9772	2	2	2	3	3	3	300337.44	300337.44	300337.44
sp|P00734|THRB_HUMAN	P00734	THRB_HUMAN	F2	622	Homo sapiens OX=9606	Prothrombin	1:Experimental evidence at protein level	1.0000	0.9953	2	2	2	6	6	6	208637.67	208637.67	208637.67	13M(15.9949), 7M(15.9949)
sp|P02452|CO1A1_HUMAN	P02452	CO1A1_HUMAN	COL1A1	1464	Homo sapiens OX=9606	Collagen alpha-1(I) chain	1:Experimental evidence at protein level	1.0000	0.9990	99	98	99	215	213	215	1.1935788E7	1.1935788E7	1.1935788E7	14M(15.9949),13M(15.9949),9M(15.9949),8M(15.9949),3M(15.9949),6M(15.9949),16M(15.9949),7M(15.9949),19M(15.9949),20M(15.9949),20M(15.9949),11M(15.9949),11M(15.9949),18M(15.9949),10M(15.9949),15M(15.9949),17M(15.9949)
sp|P02538|K2C6A_HUMAN	P02538	K2C6A_HUMAN	KRT6A	564	Homo sapiens OX=9606	Keratin, type II cytoskeletal 6A	1:Experimental evidence at protein level	1.0000	0.9988	4	0	4	15	0	15	432960.78	0	432960.78	23M(15.9949),10M(15.9949),10M(15.9949), 23M(15.9949)
sp|P02765|FETUA_HUMAN	P02765	FETUA_HUMAN	AHSG	367	Homo sapiens OX=9606	Alpha-2-HS-glycoprotein	1:Experimental evidence at protein level	1.0000	0.9990	12	12	12	121	121	121	3640392.0	3640392.0	3640392.0	10C(57.0214),17C(57.0214),18C(57.0214),3M(15.9949)
sp|P02818|OSTCN_HUMAN	P02818	OSTCN_HUMAN	BGLAP	100	Homo sapiens OX=9606	Osteocalcin	1:Experimental evidence at protein level	1.0000	0.9981	2	2	2	7	7	7	5981790.0	5981790.0	5981790.0
sp|P04004|VTNC_HUMAN	P04004	VTNC_HUMAN	VTN	478	Homo sapiens OX=9606	Vitronectin	1:Experimental evidence at protein level	1.0000	0.9988	2	2	2	5	5	5	563201.4	563201.4	563201.4	9C(57.0214),9C(57.0214)
sp|P04264|K2C1_HUMAN	P04264	K2C1_HUMAN	KRT1	644	Homo sapiens	Keratin, type II cytoskeletal 1	1:Experimental evidence at protein level	1.0000	0.9984	2	1	2	5	4	5	60756.152	28469.068	60756.152	4C(57.0214)
sp|P04279|SEMG1_HUMAN	P04279	SEMG1_HUMAN	SEMG1	462	Homo sapiens OX=9606	Semenogelin-1	1:Experimental evidence at protein level	1.0000	0.9970	2	2	2	14	14	14	48464.727	48464.727	48464.727
sp|P04406|G3P_HUMAN	P04406	G3P_HUMAN	GAPDH	335	Homo sapiens OX=9606	Glyceraldehyde-3-phosphate dehydrogenase	1:Experimental evidence at protein level	1.0000	0.9953	2	2	2	3	3	3	17786.676	17786.676	17786.676
sp|P05109|S10A8_HUMAN	P05109	S10A8_HUMAN	S100A8	93	Homo sapiens OX=9606	Protein S100-A8	1:Experimental evidence at protein level	1.0000	0.9989	3	3	3	6	6	6	176188.92	176188.92	176188.92	6C(57.0214)
sp|P08123|CO1A2_HUMAN	P08123	CO1A2_HUMAN	COL1A2	1366	Homo sapiens OX=9606	Collagen alpha-2(I) chain	1:Experimental evidence at protein level	1.0000	0.9990	60	60	60	99	99	99	2196789.5	2196789.5	2196789.5	12M(15.9949),9M(15.9949)
sp|P13646|K1C13_HUMAN	P13646	K1C13_HUMAN	KRT13	458	Homo sapiens OX=9606	Keratin, type I cytoskeletal 13	1:Experimental evidence at protein level	1.0000	0.9990	10	7	9	23	12	22	657040.5	313611.56	657040.5	28C(57.0214),12C(57.0214),17C(57.0214)
sp|P21810|PGS1_HUMAN	P21810	PGS1_HUMAN	BGN	368	Homo sapiens OX=9606	Biglycan	1:Experimental evidence at protein level	1.0000	0.9956	5	5	5	7	7	7	870199.25	870199.25	870199.25	1C(57.0214),3C(57.0214), 5M(15.9949)
sp|P02461|CO3A1_HUMAN	P02461	CO3A1_HUMAN	COL3A1	1466	Homo sapiens OX=9606	Collagen alpha-1(III) chain	1:Experimental evidence at protein level	0.9999	0.9898	2	1	1	4	2	2	386280.78	55207.543	55207.543
sp|P06702|S10A9_HUMAN	P06702	S10A9_HUMAN	S100A9	114	Homo sapiens OX=9606	Protein S100-A9	1:Experimental evidence at protein level	0.9998	0.9983	2	2	2	2	2	2	87640.0	87640.0	87640.0
sp|P10451|OSTP_HUMAN	P10451	OSTP_HUMAN	SPP1	314	Homo sapiens OX=9606	Osteopontin	1:Experimental evidence at protein level	0.9997	0.9803	2	2	2	2	2	2	60878.6	60878.6	60878.6
sp|Q99456|K1C12_HUMAN	Q99456	K1C12_HUMAN	KRT12	494	Homo sapiens OX=9606	Keratin, type I cytoskeletal 12	1:Experimental evidence at protein level	0.9961	0.9965	3	1	1	12	2	2	487404.75	2907.2476	2907.2476
sp|P07477|TRY1_HUMAN	P07477	TRY1_HUMAN	PRSS1	247	Homo sapiens OX=9606	Serine protease 1	1:Experimental evidence at protein level	0.9811	0.9953	1	0	1	8	0	8	132975.69	0	132975.69			sp|P07478|TRY2_HUMAN, sp|Q8NHM4|TRY6_HUMAN
sp|P07585|PGS2_HUMAN	P07585	PGS2_HUMAN	DCN	359	Homo sapiens OX=9606	Decorin	1:Experimental evidence at protein level	0.9782	0.9880	1	1	1	1	1	1	107008.29	107008.29	107008.29
sp|P02768|ALBU_HUMAN	P02768	ALBU_HUMAN	ALB	609	Homo sapiens	Serum albumin	1:Experimental evidence at protein level	0.9583	0.9776	1	1	1	4	4	4	12028.8125	12028.8125	12028.8125
sp|P01344|IGF2_HUMAN	P01344	IGF2_HUMAN	IGF2	180	Homo sapiens	Insulin-like growth factor II	1:Experimental evidence at protein level	0.9562	0.9889	1	1	1	3	3	3	37101.09	37101.09	37101.09	11C(57.0214), 2C(57.0214)
sp|Q01469|FABP5_HUMAN	Q01469	FABP5_HUMAN	FABP5	135	Homo sapiens OX=9606	Fatty acid-binding protein 5	1:Experimental evidence at protein level	0.9259	0.9807	1	1	1	2	2	2	21151.152	21151.152	21151.152	12C(57.0214), 5C(57.0214)
sp|P19013|K2C4_HUMAN	P19013	K2C4_HUMAN	KRT4	520	Homo sapiens OX=9606	Keratin, type II cytoskeletal 4	1:Experimental evidence at protein level	0.8974	0.9727	1	1	1	1	1	1	20914.61	20914.61	20914.61
sp|Q4V9L6|TM119_HUMAN	Q4V9L6	TM119_HUMAN	TMEM119	283	Homo sapiens OX=9606	Transmembrane protein 119	1:Experimental evidence at protein level	0.8473	0.9576	1	1	1	1	1	1	49866.906	49866.906	49866.906
