# Supplementary material for: Enhancing late postmortem interval prediction: a pilot study integrating proteomics and machine learning to distinguish human bone remains over 15 years
Source: Biol Res. 2024 Oct 24;57:75. doi: 10.1186/s40659-024-00552-8 (PMC11515459; doi:10.1186/s40659-024-00552-8)
Supplement: Supplementary file 7 — Supplementary Material 7. Raw intensities [file 40659_2024_552_MOESM7_ESM.zip › Semitryptic/MR2_9T.tsv]

Protein	Protein ID	Entry Name	Gene	Length	Organism	Protein Description	Protein Existence	Protein Probability	Top Peptide Probability	Total Peptides	Unique Peptides	Razor Peptides	Total Spectral Count	Unique Spectral Count	Razor Spectral Count	Total Intensity	Unique Intensity	Razor Intensity	Razor Assigned Modifications	Razor Observed Modifications	Indistinguishable Proteins
Biognosys|iRT-Kit_WR_fusion	Biognosys|iRT-Kit_WR_fusion GN=iRTKit	Biognosys|iRT-Kit_WR_fusion GN=iRTKit	iRTKit	134		GN=iRTKit		1.0000	0.9989	27	27	27	392	392	392	1.09393096E8	1.09393096E8	1.09393096E8
contam_sp|P00761|TRYP_PIG	P00761	TRYP_PIG		231	Sus scrofa	Trypsin	1:Experimental evidence at protein level	1.0000	0.9990	7	7	7	32	32	32	6254502.0	6254502.0	6254502.0	17M(15.9949),17M(15.9949),2C(57.0214), 9C(57.0214),7C(57.0214),7C(57.0214)
contam_sp|P02662|CASA1_BOVIN	P02662	CASA1_BOVIN	CSN1S1	214	Bos taurus	Alpha-S1-casein	1:Experimental evidence at protein level	1.0000	0.9535	1	1	1	4	4	4	372560.53	372560.53	372560.53
contam_sp|P02666|CASB_BOVIN	P02666	CASB_BOVIN	CSN2	224	Bos taurus	Beta-casein	1:Experimental evidence at protein level	1.0000	0.9754	2	2	2	2	2	2	84514.47	84514.47	84514.47
sp|P00734|THRB_HUMAN	P00734	THRB_HUMAN	F2	622	Homo sapiens OX=9606	Prothrombin	1:Experimental evidence at protein level	1.0000	0.9795	4	4	4	4	4	4	245275.58	245275.58	245275.58	9M(15.9949)
sp|P02452|CO1A1_HUMAN	P02452	CO1A1_HUMAN	COL1A1	1464	Homo sapiens OX=9606	Collagen alpha-1(I) chain	1:Experimental evidence at protein level	1.0000	0.9990	111	110	111	243	242	243	1.53871E7	1.53871E7	1.53871E7	15M(15.9949),8M(15.9949),6M(15.9949),16M(15.9949),19M(15.9949),20M(15.9949),20M(15.9949),11M(15.9949),11M(15.9949),11M(15.9949),6M(15.9949),18M(15.9949),18M(15.9949),10M(15.9949)
sp|P02461|CO3A1_HUMAN	P02461	CO3A1_HUMAN	COL3A1	1466	Homo sapiens OX=9606	Collagen alpha-1(III) chain	1:Experimental evidence at protein level	1.0000	0.9957	3	2	2	4	3	3	673606.25	118560.41	118560.41
sp|P02538|K2C6A_HUMAN	P02538	K2C6A_HUMAN	KRT6A	564	Homo sapiens OX=9606	Keratin, type II cytoskeletal 6A	1:Experimental evidence at protein level	1.0000	0.9990	5	0	5	13	0	13	273907.22	0	273907.22	23M(15.9949),10M(15.9949), 23M(15.9949)		sp|P48668|K2C6C_HUMAN
sp|P02765|FETUA_HUMAN	P02765	FETUA_HUMAN	AHSG	367	Homo sapiens OX=9606	Alpha-2-HS-glycoprotein	1:Experimental evidence at protein level	1.0000	0.9990	15	15	15	60	60	60	1614760.0	1614760.0	1614760.0	6C(57.0214),18C(57.0214),18C(57.0214),18C(57.0214),17C(57.0214),3M(15.9949)
sp|P05109|S10A8_HUMAN	P05109	S10A8_HUMAN	S100A8	93	Homo sapiens OX=9606	Protein S100-A8	1:Experimental evidence at protein level	1.0000	0.9990	1	1	1	7	7	7	94667.8	94667.8	94667.8
sp|P08123|CO1A2_HUMAN	P08123	CO1A2_HUMAN	COL1A2	1366	Homo sapiens OX=9606	Collagen alpha-2(I) chain	1:Experimental evidence at protein level	1.0000	0.9989	79	79	79	118	118	118	5122317.0	5122317.0	5122317.0	12M(15.9949),9M(15.9949),12M(15.9949), 9M(15.9949)
sp|P10451|OSTP_HUMAN	P10451	OSTP_HUMAN	SPP1	314	Homo sapiens OX=9606	Osteopontin	1:Experimental evidence at protein level	1.0000	0.9968	2	2	2	2	2	2	122813.31	122813.31	122813.31
sp|P13646|K1C13_HUMAN	P13646	K1C13_HUMAN	KRT13	458	Homo sapiens OX=9606	Keratin, type I cytoskeletal 13	1:Experimental evidence at protein level	1.0000	0.9990	10	6	10	19	9	19	359828.9	234140.12	359828.9	12C(57.0214),17C(57.0214),17M(15.9949)
sp|P20908|CO5A1_HUMAN	P20908	CO5A1_HUMAN	COL5A1	1838	Homo sapiens OX=9606	Collagen alpha-1(V) chain	1:Experimental evidence at protein level	1.0000	0.9618	2	2	2	2	2	2	40332.723	40332.723	40332.723
sp|P21810|PGS1_HUMAN	P21810	PGS1_HUMAN	BGN	368	Homo sapiens OX=9606	Biglycan	1:Experimental evidence at protein level	1.0000	0.9874	3	3	3	6	6	6	1223097.9	1223097.9	1223097.9	1C(57.0214)
sp|P36955|PEDF_HUMAN	P36955	PEDF_HUMAN	SERPINF1	418	Homo sapiens OX=9606	Pigment epithelium-derived factor	1:Experimental evidence at protein level	1.0000	0.9778	3	3	3	3	3	3	254970.19	254970.19	254970.19
sp|P04264|K2C1_HUMAN	P04264	K2C1_HUMAN	KRT1	644	Homo sapiens	Keratin, type II cytoskeletal 1	1:Experimental evidence at protein level	0.9999	0.9972	2	1	2	2	1	2	47668.266	21837.541	47668.266	4C(57.0214)
contam_sp|O77727|K1C15_SHEEP	O77727	K1C15_SHEEP	KRT15	453	Ovis aries	Keratin, type I cytoskeletal 15	2:Experimental evidence at transcript level	0.9998	0.9985	3	1	1	13	11	11	234868.4	109959.16	109959.16
sp|P04004|VTNC_HUMAN	P04004	VTNC_HUMAN	VTN	478	Homo sapiens OX=9606	Vitronectin	1:Experimental evidence at protein level	0.9996	0.9989	1	1	1	2	2	2	78648.39	78648.39	78648.39	9C(57.0214)
sp|P01344|IGF2_HUMAN	P01344	IGF2_HUMAN	IGF2	180	Homo sapiens	Insulin-like growth factor II	1:Experimental evidence at protein level	0.9995	0.9972	2	2	2	2	2	2	98071.45	98071.45	98071.45	6C(57.0214), 7C(57.0214),11C(57.0214), 2C(57.0214)
sp|P04279|SEMG1_HUMAN	P04279	SEMG1_HUMAN	SEMG1	462	Homo sapiens OX=9606	Semenogelin-1	1:Experimental evidence at protein level	0.9992	0.9833	1	1	1	5	5	5	28073.23	28073.23	28073.23
sp|Q99456|K1C12_HUMAN	Q99456	K1C12_HUMAN	KRT12	494	Homo sapiens OX=9606	Keratin, type I cytoskeletal 12	1:Experimental evidence at protein level	0.9989	0.9983	3	1	1	9	1	1	250057.11	0	0
sp|P19013|K2C4_HUMAN	P19013	K2C4_HUMAN	KRT4	520	Homo sapiens OX=9606	Keratin, type II cytoskeletal 4	1:Experimental evidence at protein level	0.9974	0.9975	2	1	1	5	4	4	56230.12	20296.8	20296.8
sp|P02768|ALBU_HUMAN	P02768	ALBU_HUMAN	ALB	609	Homo sapiens	Serum albumin	1:Experimental evidence at protein level	0.9928	0.9721	1	1	1	2	2	2	7981.797	7981.797	7981.797
sp|P07477|TRY1_HUMAN	P07477	TRY1_HUMAN	PRSS1	247	Homo sapiens OX=9606	Serine protease 1	1:Experimental evidence at protein level	0.9870	0.9950	1	0	1	10	0	10	188686.17	0	188686.17			sp|P07478|TRY2_HUMAN, sp|Q8NHM4|TRY6_HUMAN
sp|P02818|OSTCN_HUMAN	P02818	OSTCN_HUMAN	BGLAP	100	Homo sapiens OX=9606	Osteocalcin	1:Experimental evidence at protein level	0.9798	0.9845	1	1	1	1	1	1	199323.69	199323.69	199323.69
sp|P31151|S10A7_HUMAN	P31151	S10A7_HUMAN	S100A7	101	Homo sapiens OX=9606	Protein S100-A7	1:Experimental evidence at protein level	0.9776	0.9913	1	1	1	1	1	1	6238.472	6238.472	6238.472
sp|P51798|CLCN7_HUMAN	P51798	CLCN7_HUMAN	CLCN7	805	Homo sapiens OX=9606	H(+)/Cl(-) exchange transporter 7	1:Experimental evidence at protein level	0.9193	0.9637	1	1	1	4	4	4	1620953.6	1620953.6	1620953.6
sp|P01040|CYTA_HUMAN	P01040	CYTA_HUMAN	CSTA	98	Homo sapiens OX=9606	Cystatin-A	1:Experimental evidence at protein level	0.9134	0.9649	1	1	1	2	2	2	18835.209	18835.209	18835.209	1M(15.9949)
sp|P06401|PRGR_HUMAN	P06401	PRGR_HUMAN	PGR	933	Homo sapiens OX=9606	Progesterone receptor	1:Experimental evidence at protein level	0.8725	0.9410	1	1	1	1	1	1	18592.78	18592.78	18592.78
